# Supplementary material for: Impact of the introduction of chikungunya and zika viruses on the incidence of dengue in endemic zones of Mexico
Source: PLoS Negl Trop Dis. 2021 Dec 2;15(12):e0009922. doi: 10.1371/journal.pntd.0009922 (PMC8638990; doi:10.1371/journal.pntd.0009922)
Supplement: S1 Data — (XLSX) [file pntd.0009922.s004.xlsx]

## Sheet: SIN VINCULO
FOLIO	SUSPECTED DIAGNOSIS	MONTH	YEAR	INITIAL RESULT	THERMO RESULT	SEROTYPING	ESTATE	AGE	AGE GROUP	GENDER
1	DENV	FEBRERO	2015	POSITIVE	N		VERACRUZ NORTE	23	3	F
2	DENV	FEBRERO	2015	NEGATIVE	N		VERACRUZ NORTE	53	3	F
3	DENV	FEBRERO	2015	POSITIVE	D	D1	QUINTANA ROO	23	3	F
4	DENV	FEBRERO	2015	POSITIVE	D	D2	QUINTANA ROO	28	3	F
5	DENV	FEBRERO	2015	NEGATIVE	N		VERACRUZ NORTE	35	3	F
6	DENV	FEBRERO	2015	POSITIVE	D	NS	VERACRUZ NORTE	57	3	M
7	DENV	FEBRERO	2015	NEGATIVE	D	NS	OAXACA	11	2	F
8	DENV	FEBRERO	2015	NEGATIVE	N		VERACRUZ NORTE	6	1	M
9	DENV	MARZO	2015	POSITIVE	D	D4	QUINTANA ROO	30	3	F
10	DENV	MARZO	2015	POSITIVE	N		VERACRUZ NORTE	6	1	M
11	DENV	MARZO	2015	NEGATIVE	N		VERACRUZ NORTE	41	3	F
12	DENV	MARZO	2015	NEGATIVE	N		VERACRUZ SUR	23	3	M
13	DENV	ABRIL	2015	POSITIVE	D	D2	QUINTANA ROO	11	2	M
14	DENV	ABRIL	2015	NEGATIVE	N		VERACRUZ NORTE	38	3	F
15	DENV	ABRIL	2015	NEGATIVE	N		QUINTANA ROO	56	3	M
16	DENV	ABRIL	2015	NEGATIVE	N		OAXACA	41	3	M
17	DENV	ABRIL	2015	NEGATIVE	N		VERACRUZ NORTE	41	3	M
18	DENV	ABRIL	2015	POSITIVE	D	D1	QUINTANA ROO	9	1	M
19	DENV	ABRIL	2015	NEGATIVE	C		VERACRUZ	58	3	M
20	DENV	ABRIL	2015	NEGATIVE	N		VERACRUZ NORTE	26	3	F
21	DENV	ABRIL	2015	NEGATIVE	N		VERACRUZ NORTE	61	4	M
22	DENV	MAYO	2015	NEGATIVE	N		OAXACA	32	3	M
23	DENV	MAYO	2015	NEGATIVE	N		VERACRUZ NORTE	69	4	M
24	DENV	AGOSTO	2015	NEGATIVE	N		VERACRUZ	0	1	M
25	DENV	MAYO	2015	NEGATIVE	N		VERACRUZ	0	1	M
26	DENV	MAYO	2015	NEGATIVE	C		OAXACA	31	3	F
27	DENV	SEPTIEMBRE	2015	NEGATIVE	N		VERACRUZ SUR	82	4	M
28	CHIKV	MAYO	2015	NEGATIVE	D	NS	VERACRUZ SUR	22	3	F
29	DENV	JULIO	2015	NEGATIVE	N		VERACRUZ SUR	19	2	F
30	DENV	MAYO	2015	NEGATIVE	N		VERACRUZ NORTE	28	3	F
31	DENV	MAYO	2015	NEGATIVE	N		VERACRUZ	27	3	M
32	DENV	MAYO	2015	NEGATIVE	N		VERACRUZ NORTE	28	3	F
33	DENV	MAYO	2015	NEGATIVE	C		VERACRUZ NORTE	2	1	M
34	DENV	MAYO	2015	NEGATIVE	D	NS	VERACRUZ NORTE	30	3	F
35	DENV	MAYO	2015	NEGATIVE	N		VERACRUZ NORTE	46	3	M
36	DENV	JUNIO	2015	NEGATIVE	D	D2	VERACRUZ NORTE	30	3	M
37	DENV	MAYO	2015	NEGATIVE	N		QUINTANA ROO	45	3	F
38	DENV	MAYO	2015	NEGATIVE	N		VERACRUZ NORTE	31	3	M
39	DENV	MAYO	2015	NEGATIVE	D	D1	QUINTANA ROO	22	3	F
40	DENV	MAYO	2015	POSITIVE	C		OAXACA	29	3	F
41	DENV	JUNIO	2015	NEGATIVE	N		VERACRUZ NORTE	30	3	F
42	DENV	JUNIO	2015	NEGATIVE	N		OAXACA	53	3	M
43	DENV	JUNIO	2015	NEGATIVE	N		OAXACA	22	3	F
44	DENV	JUNIO	2015	NEGATIVE	C		OAXACA	20	3	F
45	DENV	JUNIO	2015	NEGATIVE	N		VERACRUZ NORTE	22	3	F
46	DENV	JUNIO	2015	POSITIVE	D	NS	QUINTANA ROO	28	3	F
47	DENV	JULIO	2015	POSITIVE	D	D2	QUINTANA ROO	29	3	F
48	DENV	JULIO	2015	POSITIVE	C, D	D4	VERACRUZ NORTE	9	1	M
49	DENV	JULIO	2015	NEGATIVE	N		QUINTANA ROO	48	3	M
50	DENV	JULIO	2015	NEGATIVE	C		VERACRUZ NORTE	47	3	F
51	DENV	JULIO	2015	NEGATIVE	C		VERACRUZ NORTE	55	3	F
52	DENV	JULIO	2015	NEGATIVE	C		VERACRUZ SUR	22	3	F
53	DENV	JULIO	2015	POSITIVE	D	D2	VERACRUZ SUR	64	4	M
54	DENV	JULIO	2015	NEGATIVE	C		VERACRUZ SUR	20	3	F
55	DENV	JULIO	2015	NEGATIVE	C		VERACRUZ SUR	10	2	M
56	DENV	JULIO	2015	NEGATIVE	N		VERACRUZ	35	3	M
57	DENV	JULIO	2015	NEGATIVE	D	D2	VERACRUZ NORTE	36	3	M
58	DENV	JULIO	2015	NEGATIVE	N		VERACRUZ NORTE	49	3	M
59	DENV	JULIO	2015	POSITIVE	D1, D2	D1, D2	QUINTANA ROO	30	3	F
60	DENV	JULIO	2015	POSITIVE	D	D4	QUINTANA ROO	36	3	M
61	DENV	JULIO	2015	NEGATIVE	D	D2	QUINTANA ROO	42	3	F
62	DENV	JULIO	2015	NEGATIVE	C		VERACRUZ SUR	40	3	F
63	DENV	JULIO	2015	NEGATIVE	C		VERACRUZ SUR	30	3	F
64	DENV	JULIO	2015	NEGATIVE	C		VERACRUZ SUR	3	1	F
65	DENV	AGOSTO	2015	NEGATIVE	C		VERACRUZ SUR	11	2	F
66	DENV	AGOSTO	2015	NEGATIVE	N		VERACRUZ NORTE	68	4	M
67	DENV	AGOSTO	2015	NEGATIVE	C		VERACRUZ NORTE	63	4	M
68	DENV	AGOSTO	2015	NEGATIVE	C		VERACRUZ NORTE	25	3	M
69	DENV	AGOSTO	2015	NEGATIVE	C		VERACRUZ	44	3	F
70	DENV	AGOSTO	2015	NEGATIVE	C		VERACRUZ SUR	24	3	F
71	DENV	AGOSTO	2015	NEGATIVE	C		VERACRUZ	46	3	M
72	DENV	AGOSTO	2015	NEGATIVE	N		VERACRUZ SUR	21	3	F
73	DENV	AGOSTO	2015	NEGATIVE	C		VERACRUZ SUR	57	3	F
74	DENV	AGOSTO	2015	NEGATIVE	N		VERACRUZ SUR	40	3	F
75	DENV	AGOSTO	2015	NEGATIVE	C		VERACRUZ	28	3	M
76	DENV	AGOSTO	2015	NEGATIVE	N		VERACRUZ SUR	36	3	M
77	DENV	AGOSTO	2015	POSITIVE	C		VERACRUZ	30	3	F
78	DENV	AGOSTO	2015	NEGATIVE	C		VERACRUZ NORTE	42	3	F
79	DENV	AGOSTO	2015	POSITIVE	N		VERACRUZ NORTE	23	3	F
80	DENV	AGOSTO	2015	POSITIVE	N		VERACRUZ SUR	41	3	F
81	DENV	AGOSTO	2015	NEGATIVE	N		OAXACA	43	3	F
82	DENV	AGOSTO	2015	POSITIVE	N		VERACRUZ	17	2	M
83	DENV	AGOSTO	2015	NEGATIVE	N		VERACRUZ SUR	58	3	F
84	DENV	AGOSTO	2015	NEGATIVE	C		VERACRUZ NORTE	80	4	M
85	DENV	AGOSTO	2015	NEGATIVE	C, D	D4	OAXACA	3	1	F
86	DENV	AGOSTO	2015	NEGATIVE	C		OAXACA	27	3	F
87	DENV	AGOSTO	2015	NEGATIVE	C		VERACRUZ NORTE	64	4	M
88	DENV	AGOSTO	2015	NEGATIVE	C		VERACRUZ NORTE	67	4	M
89	DENV	AGOSTO	2015	NEGATIVE	C		VERACRUZ NORTE	25	3	F
90	DENV	AGOSTO	2015	NEGATIVE	N		VERACRUZ SUR	12	2	F
91	DENV	AGOSTO	2015	NEGATIVE	C		VERACRUZ SUR	20	3	F
92	DENV	AGOSTO	2015	NEGATIVE	C		VERACRUZ SUR	23	3	F
93	DENV	AGOSTO	2015	NEGATIVE	C, D	D2	VERACRUZ SUR	26	3	M
94	DENV	AGOSTO	2015	NEGATIVE	C		VERACRUZ NORTE	41	3	F
95	DENV	AGOSTO	2015	NEGATIVE	C		QUINTANA ROO	84	4	M
96	DENV	AGOSTO	2015	NEGATIVE	C		VERACRUZ NORTE	19	2	M
97	DENV	AGOSTO	2015	NEGATIVE	N		VERACRUZ SUR	19	2	F
98	DENV	SEPTIEMBRE	2015	NEGATIVE	C		VERACRUZ	1	1	F
99	DENV	SEPTIEMBRE	2015	NEGATIVE	C		VERACRUZ NORTE	24	3	F
100	DENV	SEPTIEMBRE	2015	NEGATIVE	N		OAXACA	0	1	M
101	DENV	SEPTIEMBRE	2015	NEGATIVE	N		VERACRUZ NORTE	30	3	F
102	DENV	SEPTIEMBRE	2015	NEGATIVE	C		VERACRUZ NORTE	54	3	M
103	DENV	SEPTIEMBRE	2015	NEGATIVE	C, D1, D4	D1, D4	VERACRUZ NORTE	50	3	M
104	DENV	SEPTIEMBRE	2015	NEGATIVE	C, D	D1	VERACRUZ SUR	19	2	M
105	DENV	SEPTIEMBRE	2015	NEGATIVE	C		VERACRUZ NORTE	53	3	F
106	DENV	SEPTIEMBRE	2015	NEGATIVE	C		VERACRUZ NORTE	47	3	F
107	DENV	SEPTIEMBRE	2015	NEGATIVE	C		VERACRUZ NORTE	23	3	F
108	DENV	SEPTIEMBRE	2015	NEGATIVE	C		VERACRUZ NORTE	45	3	F
109	DENV	SEPTIEMBRE	2015	NEGATIVE	C		VERACRUZ NORTE	19	2	M
110	DENV	SEPTIEMBRE	2015	NEGATIVE	C		VERACRUZ NORTE	26	3	F
111	DENV	SEPTIEMBRE	2015	NEGATIVE	C		VERACRUZ SUR	44	3	M
112	DENV	SEPTIEMBRE	2015	NEGATIVE	N		VERACRUZ SUR	50	3	F
113	DENV	SEPTIEMBRE	2015	NEGATIVE	C		VERACRUZ NORTE	48	3	F
114	DENV	SEPTIEMBRE	2015	NEGATIVE	C		VERACRUZ NORTE	23	3	M
115	DENV	SEPTIEMBRE	2015	NEGATIVE	C, D	D2	VERACRUZ	35	3	F
116	DENV	SEPTIEMBRE	2015	NEGATIVE	C, D	D1	QUINTANA ROO	13	2	F
117	DENV	SEPTIEMBRE	2015	POSITIVE	C, D	D4	QUINTANA ROO	23	3	F
118	DENV	SEPTIEMBRE	2015	NEGATIVE	N		VERACRUZ SUR	44	3	M
119	DENV	SEPTIEMBRE	2015	NEGATIVE	C, D	D2	VERACRUZ SUR	58	3	F
120	DENV	SEPTIEMBRE	2015	NEGATIVE	C		VERACRUZ NORTE	20	3	F
121	DENV	SEPTIEMBRE	2015	NEGATIVE	N		VERACRUZ NORTE	13	2	M
122	DENV	SEPTIEMBRE	2015	NEGATIVE	C		VERACRUZ	35	3	F
123	DENV	SEPTIEMBRE	2015	NEGATIVE	C		VERACRUZ	42	3	F
124	DENV	SEPTIEMBRE	2015	NEGATIVE	N		QUINTANA ROO	37	3	M
125	DENV	SEPTIEMBRE	2015	NEGATIVE	C		QUINTANA ROO	43	3	F
126	DENV	SEPTIEMBRE	2015	POSITIVE	C, D	D2	QUINTANA ROO	30	3	F
127	DENV	SEPTIEMBRE	2015	NEGATIVE	N		OAXACA	76	4	M
128	DENV	SEPTIEMBRE	2015	NEGATIVE	C		VERACRUZ SUR	63	4	F
129	DENV	SEPTIEMBRE	2015	NEGATIVE	N		VERACRUZ SUR	22	3	M
130	DENV	SEPTIEMBRE	2015	NEGATIVE	C		VERACRUZ NORTE	20	3	F
131	DENV	SEPTIEMBRE	2015	NEGATIVE	C		VERACRUZ	70	4	F
132	DENV	SEPTIEMBRE	2015	NEGATIVE	N		VERACRUZ NORTE	12	2	F
133	DENV	SEPTIEMBRE	2015	NEGATIVE	C		VERACRUZ NORTE	70	4	M
134	DENV	SEPTIEMBRE	2015	NEGATIVE	C		VERACRUZ NORTE	70	4	M
135	DENV	SEPTIEMBRE	2015	NEGATIVE	C, D	D2	VERACRUZ	44	3	F
136	DENV	SEPTIEMBRE	2015	NEGATIVE	C, D	D2	QUINTANA ROO	28	3	F
137	DENV	SEPTIEMBRE	2015	NEGATIVE	C		VERACRUZ NORTE	11	2	F
138	DENV	SEPTIEMBRE	2015	POSITIVE	C, D	D1	VERACRUZ	41	3	M
139	DENV	SEPTIEMBRE	2015	NEGATIVE	C		VERACRUZ	68	4	F
140	DENV	SEPTIEMBRE	2015	NEGATIVE	C		VERACRUZ NORTE	27	3	M
141	DENV	SEPTIEMBRE	2015	NEGATIVE	C		VERACRUZ NORTE	46	3	F
142	DENV	SEPTIEMBRE	2015	POSITIVE	D	D1	QUINTANA ROO	33	3	M
143	DENV	SEPTIEMBRE	2015	NEGATIVE	C		VERACRUZ	39	3	F
144	DENV	SEPTIEMBRE	2015	NEGATIVE	C		VERACRUZ	18	2	M
145	DENV	SEPTIEMBRE	2015	NEGATIVE	C		VERACRUZ	42	3	F
146	DENV	SEPTIEMBRE	2015	NEGATIVE	N		VERACRUZ	45	3	M
147	DENV	SEPTIEMBRE	2015	POSITIVE	C		VERACRUZ SUR	48	3	M
148	DENV	SEPTIEMBRE	2015	NEGATIVE	N		VERACRUZ SUR	51	3	M
149	DENV	SEPTIEMBRE	2015	NEGATIVE	N		VERACRUZ NORTE	42	3	F
150	DENV	SEPTIEMBRE	2015	NEGATIVE	N		VERACRUZ NORTE	33	3	F
151	DENV	SEPTIEMBRE	2015	NEGATIVE	C		VERACRUZ NORTE	66	4	F
152	DENV	SEPTIEMBRE	2015	NEGATIVE	C		VERACRUZ	63	4	F
153	DENV	SEPTIEMBRE	2015	NEGATIVE	C		VERACRUZ	35	3	M
154	DENV	SEPTIEMBRE	2015	NEGATIVE	C		VERACRUZ SUR	54	3	F
155	DENV	SEPTIEMBRE	2015	NEGATIVE	N		VERACRUZ SUR	70	4	M
156	DENV	SEPTIEMBRE	2015	NEGATIVE	N		VERACRUZ NORTE	0	1	F
157	DENV	SEPTIEMBRE	2015	NEGATIVE	C, D	D4	QUINTANA ROO	21	3	F
158	DENV	SEPTIEMBRE	2015	NEGATIVE	C		QUINTANA ROO	71	4	F
159	DENV	OCTUBRE	2015	NEGATIVE	C		VERACRUZ NORTE	8	1	M
160	DENV	OCTUBRE	2015	POSITIVE	N		QUINTANA ROO	60	4	F
161	DENV	OCTUBRE	2015	NEGATIVE	C		VERACRUZ NORTE	32	3	M
162	DENV	OCTUBRE	2015	POSITIVE	C		VERACRUZ SUR	36	3	F
163	DENV	OCTUBRE	2015	NEGATIVE	C		VERACRUZ NORTE	25	3	F
164	DENV	OCTUBRE	2015	NEGATIVE	C		VERACRUZ NORTE	32	3	F
165	DENV	OCTUBRE	2015	NEGATIVE	C		VERACRUZ	30	3	M
166	DENV	OCTUBRE	2015	POSITIVE	D	D1	VERACRUZ NORTE	22	3	F
167	DENV	OCTUBRE	2015	NEGATIVE	N		VERACRUZ NORTE	0	1	F
168	DENV	OCTUBRE	2015	POSITIVE	D	D1	QUINTANA ROO	21	3	F
169	DENV	OCTUBRE	2015	NEGATIVE	C		VERACRUZ NORTE	57	3	M
170	DENV	OCTUBRE	2015	NEGATIVE	C		VERACRUZ SUR	26	3	F
171	DENV	OCTUBRE	2015	NEGATIVE	C		VERACRUZ SUR	28	3	F
172	DENV	OCTUBRE	2015	NEGATIVE	C		VERACRUZ NORTE	28	3	F
173	DENV	OCTUBRE	2015	NEGATIVE	C		VERACRUZ NORTE	24	3	F
174	DENV	OCTUBRE	2015	NEGATIVE	C		VERACRUZ NORTE	40	3	M
175	DENV	OCTUBRE	2015	NEGATIVE	N		VERACRUZ NORTE	16	2	F
176	DENV	OCTUBRE	2015	NEGATIVE	C		VERACRUZ SUR	47	3	M
177	DENV	OCTUBRE	2015	NEGATIVE	C		QUINTANA ROO	18	2	F
178	DENV	OCTUBRE	2015	NEGATIVE	N		QUINTANA ROO	26	3	F
179	DENV	OCTUBRE	2015	NEGATIVE	N		VERACRUZ NORTE	21	3	F
180	DENV	OCTUBRE	2015	POSITIVE	N		VERACRUZ NORTE	17	2	M
181	DENV	OCTUBRE	2015	NEGATIVE	N		OAXACA	12	2	M
182	DENV	OCTUBRE	2015	NEGATIVE	C		VERACRUZ SUR	49	3	F
183	DENV	OCTUBRE	2015	POSITIVE	N		VERACRUZ SUR	49	3	F
184	DENV	OCTUBRE	2015	NEGATIVE	N		VERACRUZ SUR	28	3	M
185	DENV	MAYO	2015	NEGATIVE	C		VERACRUZ	27	3	M
186	DENV	OCTUBRE	2015	POSITIVE	C		VERACRUZ	30	3	F
187	DENV	OCTUBRE	2015	NEGATIVE	C		VERACRUZ NORTE	86	4	M
188	DENV	NOVIEMBRE	2015	NEGATIVE	N		VERACRUZ NORTE	53	3	M
189	DENV	NOVIEMBRE	2015	NEGATIVE	C		VERACRUZ NORTE	22	3	M
190	DENV	NOVIEMBRE	2015	NEGATIVE	C		VERACRUZ	43	3	M
191	DENV	NOVIEMBRE	2015	NEGATIVE	N		VERACRUZ SUR	30	3	M
192	DENV	AGOSTO	2015	NEGATIVE	C		VERACRUZ NORTE	8	1	M
193	DENV	NOVIEMBRE	2015	NEGATIVE	C		VERACRUZ	20	3	F
194	DENV	JUNIO	2015	NEGATIVE	C		VERACRUZ	8	1	F
195	DENV	NOVIEMBRE	2015	NEGATIVE	C		VERACRUZ NORTE	4	1	F
196	DENV	NOVIEMBRE	2015	NEGATIVE	D	D2	VERACRUZ NORTE	31	3	F
197	DENV	NOVIEMBRE	2015	NEGATIVE	C		VERACRUZ NORTE	36	3	M
198	DENV	NOVIEMBRE	2015	POSITIVE	D	D2	VERACRUZ NORTE	26	3	M
199	DENV	NOVIEMBRE	2015	NEGATIVE	C		VERACRUZ SUR	19	2	M
200	DENV	NOVIEMBRE	2015	NEGATIVE	C		QUINTANA ROO	12	2	M
201	DENV	NOVIEMBRE	2015	NEGATIVE	C		VERACRUZ NORTE	28	3	M
202	DENV	NOVIEMBRE	2015	NEGATIVE	D	D2	QUINTANA ROO	32	3	M
203	DENV	NOVIEMBRE	2015	NEGATIVE	N		OAXACA	31	3	F
204	DENV	NOVIEMBRE	2015	NEGATIVE	N		VERACRUZ NORTE	27	3	M
205	DENV	NOVIEMBRE	2015	NEGATIVE	N		VERACRUZ NORTE	25	3	F
206	DENV	NOVIEMBRE	2015	NEGATIVE	C		VERACRUZ SUR	26	3	F
207	DENV	NOVIEMBRE	2015	NEGATIVE	C		VERACRUZ NORTE	0	1	M
208	DENV	NOVIEMBRE	2015	POSITIVE	C, D	D2	VERACRUZ SUR	44	3	F
209	DENV	NOVIEMBRE	2015	NEGATIVE	C		QUINTANA ROO	72	4	F
210	DENV	NOVIEMBRE	2015	NEGATIVE	C		VERACRUZ NORTE	38	3	M
211	DENV	NOVIEMBRE	2015	NEGATIVE	N		QUINTANA ROO	24	3	M
212	DENV	NOVIEMBRE	2015	NEGATIVE	C		OAXACA	65	4	F
213	DENV	NOVIEMBRE	2015	NEGATIVE	N		VERACRUZ SUR	67	4	F
214	DENV	NOVIEMBRE	2015	NEGATIVE	C		VERACRUZ SUR	40	3	F
215	DENV	DICIEMBRE	2015	NEGATIVE	C		QUINTANA ROO	28	3	M
216	DENV	DICIEMBRE	2015	NEGATIVE	C, D	D4	VERACRUZ NORTE	50	3	M
217	DENV	DICIEMBRE	2015	POSITIVE	D	D2	VERACRUZ SUR	46	3	M
218	DENV	DICIEMBRE	2015	NEGATIVE	C, D	D2	VERACRUZ NORTE	35	3	M
219	DENV	DICIEMBRE	2015	NEGATIVE	C		VERACRUZ NORTE	25	3	F
220	DENV	DICIEMBRE	2015	NEGATIVE	C		OAXACA	29	3	F
221	DENV	DICIEMBRE	2015	NEGATIVE	C		QUINTANA ROO	64	4	F
222	DENV	DICIEMBRE	2015	NEGATIVE	C		VERACRUZ NORTE	51	3	M
223	DENV	DICIEMBRE	2015	NEGATIVE	C		VERACRUZ NORTE	47	3	F
224	DENV	DICIEMBRE	2015	POSITIVE	D	D1	QUINTANA ROO	31	3	M
225	DENV	DICIEMBRE	2015	POSITIVE	D	D2	VERACRUZ NORTE	34	3	F
226	DENV	DICIEMBRE	2015	NEGATIVE	N		QUINTANA ROO	25	3	M
227	DENV	DICIEMBRE	2015	NEGATIVE	C		Veracruz Norte	30	3	F
228	CHIKV	MARZO	2015	NEGATIVE	N		QUINTANA ROO	26	3	F
229	CHIKV	MARZO	2015	NEGATIVE	N		OAXACA	57	3	F
230	CHIKV	ABRIL	2015	NEGATIVE	N		VERACRUZ SUR	20	3	F
231	CHIKV	ABRIL	2015	NEGATIVE	N		VERACRUZ	32	3	F
232	CHIKV	ABRIL	2015	POSITIVE	C		VERACRUZ SUR	6	1	M
233	CHIKV	ABRIL	2015	NEGATIVE	N		OAXACA	42	3	F
234	CHIKV	ABRIL	2015	NEGATIVE	N		OAXACA	36	3	F
235	CHIKV	ABRIL	2015	NEGATIVE	N		OAXACA	60	4	F
236	CHIKV	MAYO	2015	NEGATIVE	C		VERACRUZ SUR	22	3	M
237	CHIKV	MAYO	2015	NEGATIVE	N		VERACRUZ SUR	32	3	F
238	CHIKV	MAYO	2015	NEGATIVE	C		OAXACA	4	1	M
239	CHIKV	MAYO	2015	NEGATIVE	N		OAXACA	25	3	F
240	CHIKV	JUNIO	2015	NEGATIVE	N		VERACRUZ SUR	57	3	M
241	CHIKV	JUNIO	2015	NEGATIVE	C		OAXACA	42	3	F
242	CHIKV	JUNIO	2015	POSITIVE	C		OAXACA	42	3	M
243	CHIKV	JULIO	2015	POSITIVE	C		OAXACA	55	3	F
244	CHIKV	JULIO	2015	NEGATIVE	C		OAXACA	10	2	M
245	CHIKV	JULIO	2015	POSITIVE	C		VERACRUZ NORTE	54	3	F
246	CHIKV	JULIO	2015	POSITIVE	C		VERACRUZ NORTE	44	3	F
247	CHIKV	JULIO	2015	NEGATIVE	N		OAXACA	36	3	F
248	CHIKV	JULIO	2015	NEGATIVE	N		VERACRUZ NORTE	28	3	F
249	CHIKV	AGOSTO	2015	NEGATIVE	N		OAXACA	47	3	M
250	CHIKV	AGOSTO	2015	NEGATIVE	N		QUINTANA ROO	55	3	F
251	CHIKV	AGOSTO	2015	POSITIVE	C		OAXACA	6	1	M
252	CHIKV	AGOSTO	2015	NEGATIVE	N		QUINTANA ROO	24	3	F
253	CHIKV	AGOSTO	2015	NEGATIVE	N		OAXACA	55	3	F
254	CHIKV	AGOSTO	2015	NEGATIVE	C		OAXACA	29	3	F
255	CHIKV	AGOSTO	2015	NEGATIVE	C		OAXACA	34	3	F
256	CHIKV	AGOSTO	2015	NEGATIVE	N		OAXACA	37	3	F
257	CHIKV	AGOSTO	2015	NEGATIVE	D	D1	QUINTANA ROO	49	3	F
258	CHIKV	AGOSTO	2015	NEGATIVE	N		QUINTANA ROO	52	3	F
259	CHIKV	AGOSTO	2015	POSITIVE	C		QUINTANA ROO	34	3	F
260	CHIKV	AGOSTO	2015	NEGATIVE	N		VERACRUZ NORTE	29	3	F
261	CHIKV	AGOSTO	2015	NEGATIVE	C		VERACRUZ NORTE	36	3	F
262	CHIKV	AGOSTO	2015	NEGATIVE	C		OAXACA	28	3	F
263	CHIKV	AGOSTO	2015	NEGATIVE	C		QUINTANA ROO	31	3	F
264	CHIKV	AGOSTO	2015	NEGATIVE	N		QUINTANA ROO	32	3	F
265	CHIKV	AGOSTO	2015	NEGATIVE	N		VERACRUZ NORTE	77	4	F
266	CHIKV	AGOSTO	2015	NEGATIVE	N		OAXACA	0	1	F
267	CHIKV	AGOSTO	2015	NEGATIVE	C		OAXACA	29	3	F
268	CHIKV	AGOSTO	2015	NEGATIVE	C		OAXACA	25	3	M
269	CHIKV	SEPTIEMBRE	2015	NEGATIVE	D	NS	VERACRUZ NORTE	69	4	F
270	CHIKV	SEPTIEMBRE	2015	POSITIVE	C		VERACRUZ NORTE	73	4	F
271	CHIKV	SEPTIEMBRE	2015	POSITIVE	C		VERACRUZ NORTE	31	3	F
272	CHIKV	SEPTIEMBRE	2015	POSITIVE	C		VERACRUZ NORTE	44	3	M
273	CHIKV	SEPTIEMBRE	2015	NEGATIVE	C		QUINTANA ROO	13	2	F
274	CHIKV	OCTUBRE	2015	POSITIVE	C		VERACRUZ NORTE	67	4	F
275	CHIKV	OCTUBRE	2015	NEGATIVE	D	D2	VERACRUZ SUR	59	3	M
276	CHIKV	OCTUBRE	2015	NEGATIVE	N		VERACRUZ SUR	35	3	F
277	CHIKV	OCTUBRE	2015	NEGATIVE	N		VERACRUZ SUR	21	3	M
278	CHIKV	OCTUBRE	2015	NEGATIVE	N		VERACRUZ SUR	37	3	F
279	CHIKV	OCTUBRE	2015	NEGATIVE	C		VERACRUZ SUR	34	3	F
280	CHIKV	OCTUBRE	2015	POSITIVE	C		QUINTANA ROO	11	2	M
281	CHIKV	OCTUBRE	2015	POSITIVE	C		VERACRUZ NORTE	41	3	F
282	CHIKV	OCTUBRE	2015	POSITIVE	C		VERACRUZ NORTE	42	3	M
283	CHIKV	OCTUBRE	2015	POSITIVE	C		VERACRUZ NORTE	39	3	F
284	CHIKV	OCTUBRE	2015	POSITIVE	C		VERACRUZ NORTE	51	3	F
285	CHIKV	OCTUBRE	2015	POSITIVE	C		VERACRUZ NORTE	46	3	F
286	CHIKV	OCTUBRE	2015	POSITIVE	C		VERACRUZ NORTE	47	3	F
287	CHIKV	OCTUBRE	2015	POSITIVE	C		VERACRUZ NORTE	72	4	M
288	CHIKV	OCTUBRE	2015	POSITIVE	C		VERACRUZ SUR	52	3	M
289	CHIKV	OCTUBRE	2015	POSITIVE	C		VERACRUZ NORTE	35	3	F
290	CHIKV	OCTUBRE	2015	POSITIVE	C		OAXACA	31	3	F
291	CHIKV	OCTUBRE	2015	POSITIVE	C		VERACRUZ SUR	50	3	F
292	CHIKV	OCTUBRE	2015	POSITIVE	C		VERACRUZ NORTE	29	3	F
293	CHIKV	OCTUBRE	2015	POSITIVE	C		VERACRUZ NORTE	70	4	M
294	CHIKV	OCTUBRE	2015	NEGATIVE	N		VERACRUZ SUR	39	3	M
295	CHIKV	OCTUBRE	2015	NEGATIVE	N		VERACRUZ SUR	11	2	M
296	CHIKV	OCTUBRE	2015	NEGATIVE	C		VERACRUZ NORTE	59	3	F
297	CHIKV	OCTUBRE	2015	NEGATIVE	N		VERACRUZ NORTE	36	3	F
298	CHIKV	OCTUBRE	2015	NEGATIVE	C		VERACRUZ NORTE	62	4	M
299	CHIKV	OCTUBRE	2015	NEGATIVE	N		QUINTANA ROO	22	3	F
300	CHIKV	OCTUBRE	2015	POSITIVE	C		VERACRUZ NORTE	39	3	F
301	CHIKV	OCTUBRE	2015	POSITIVE	C		VERACRUZ SUR	29	3	F
302	CHIKV	OCTUBRE	2015	NEGATIVE	C		VERACRUZ NORTE	32	3	F
303	CHIKV	OCTUBRE	2015	NEGATIVE	N		VERACRUZ NORTE	54	3	F
304	CHIKV	OCTUBRE	2015	POSITIVE	C		VERACRUZ NORTE	39	3	M
305	CHIKV	OCTUBRE	2015	POSITIVE	C		VERACRUZ NORTE	59	3	F
306	CHIKV	OCTUBRE	2015	POSITIVE	C		VERACRUZ NORTE	72	4	F
307	CHIKV	OCTUBRE	2015	POSITIVE	C		VERACRUZ NORTE	57	3	M
308	CHIKV	NOVIEMBRE	2015	POSITIVE	C		VERACRUZ NORTE	27	3	F
309	CHIKV	NOVIEMBRE	2015	POSITIVE	C		VERACRUZ NORTE	45	3	F
310	CHIKV	NOVIEMBRE	2015	NEGATIVE	N		VERACRUZ NORTE	62	4	F
311	CHIKV	NOVIEMBRE	2015	NEGATIVE	N		VERACRUZ NORTE	40	3	M
312	CHIKV	NOVIEMBRE	2015	NEGATIVE	N		VERACRUZ NORTE	35	3	F
313	CHIKV	NOVIEMBRE	2015	NEGATIVE	N		VERACRUZ NORTE	5	1	M
314	CHIKV	NOVIEMBRE	2015	POSITIVE	C		VERACRUZ NORTE	34	3	M
315	CHIKV	NOVIEMBRE	2015	POSITIVE	C		VERACRUZ NORTE	8	1	F
316	CHIKV	NOVIEMBRE	2015	POSITIVE	C		VERACRUZ NORTE	61	4	F
317	CHIKV	NOVIEMBRE	2015	POSITIVE	C		VERACRUZ NORTE	14	2	M
318	CHIKV	NOVIEMBRE	2015	NEGATIVE	C		VERACRUZ NORTE	42	3	F
319	CHIKV	NOVIEMBRE	2015	POSITIVE	C		VERACRUZ NORTE	23	3	F
320	CHIKV	NOVIEMBRE	2015	POSITIVE	C		VERACRUZ NORTE	30	3	M
321	CHIKV	NOVIEMBRE	2015	POSITIVE	C		VERACRUZ SUR	21	3	M
322	CHIKV	NOVIEMBRE	2015	POSITIVE	C		QUINTANA ROO	47	3	M
323	CHIKV	NOVIEMBRE	2015	NEGATIVE	C		VERACRUZ NORTE	21	3	M
324	CHIKV	NOVIEMBRE	2015	NEGATIVE	N		VERACRUZ NORTE	8	1	M
325	CHIKV	NOVIEMBRE	2015	NEGATIVE	N		VERACRUZ NORTE	45	3	F
326	CHIKV	NOVIEMBRE	2015	POSITIVE	C		VERACRUZ NORTE	2	1	F
327	CHIKV	NOVIEMBRE	2015	POSITIVE	C		VERACRUZ NORTE	33	3	F
328	CHIKV	NOVIEMBRE	2015	POSITIVE	C		VERACRUZ NORTE	32	3	F
329	CHIKV	NOVIEMBRE	2015	POSITIVE	C		VERACRUZ NORTE	46	3	M
330	CHIKV	NOVIEMBRE	2015	POSITIVE	C		VERACRUZ NORTE	25	3	F
331	CHIKV	NOVIEMBRE	2015	POSITIVE	C		VERACRUZ NORTE	43	3	F
332	CHIKV	NOVIEMBRE	2015	POSITIVE	C		OAXACA	36	3	F
333	CHIKV	NOVIEMBRE	2015	POSITIVE	C		VERACRUZ NORTE	24	3	F
334	CHIKV	NOVIEMBRE	2015	POSITIVE	C		VERACRUZ NORTE	4	1	M
335	CHIKV	DICIEMBRE	2015	POSITIVE	C		VERACRUZ NORTE	13	2	M
336	CHIKV	DICIEMBRE	2015	NEGATIVE	C		VERACRUZ NORTE	25	3	F
337	CHIKV	DICIEMBRE	2015	NEGATIVE	N		VERACRUZ NORTE	28	3	F
338	CHIKV	DICIEMBRE	2015	POSITIVE	C		VERACRUZ NORTE	6	1	M
339	CHIKV	DICIEMBRE	2015	POSITIVE	C		VERACRUZ NORTE	30	3	M
340	CHIKV	DICIEMBRE	2015	POSITIVE	C		VERACRUZ NORTE	28	3	M
341	CHIKV	DICIEMBRE	2015	POSITIVE	C		VERACRUZ NORTE	73	4	F
342	CHIKV	DICIEMBRE	2015	POSITIVE	C		VERACRUZ NORTE	51	3	F
343	CHIKV	DICIEMBRE	2015	NEGATIVE	C		VERACRUZ NORTE	33	3	F
344	CHIKV	DICIEMBRE	2015	POSITIVE	C		VERACRUZ NORTE	38	3	F
345	CHIKV	DICIEMBRE	2015	POSITIVE	C		VERACRUZ NORTE	60	4	M
346	CHIKV	DICIEMBRE	2015	POSITIVE	C		VERACRUZ NORTE	24	3	F
347	DENV	ENERO	2016	NEGATIVE	D	D2	VERACRUZ NORTE	48	3	M					LOYO RODRIGUEZ, ANAIZ
348	DENV	ENERO	2016	NEGATIVE	N		VERACRUZ NORTE	30	3	M					ANA ITZEL PALMA LOPEZ
349	DENV	ENERO	2016	POSITIVE	D	D2	QUINTANA ROO	25	3	F					PATRACA PRIETO, INGRID
350	DENV	ENERO	2016	NEGATIVE	N		QUINTANA ROO	40	3	M					SALAZAR GOMEZ, CINTHIA FABIOLA
351	DENV	ENERO	2016	NEGATIVE	N		VERACRUZ SUR	2	1	M					HERNANDEZ HERNANDEZ, ELIZABETH
352	DENV	ENERO	2016	POSITIVE	D	D2	VERACRUZ SUR	39	3	M					PALACIOS BASURTO, BERENICE
353	DENV	ENERO	2016	NEGATIVE	N		VERACRUZ SUR	43	3	M					MATEOS VICENTE, SANDI JUDITH
354	DENV	ENERO	2016	POSITIVE	D	NS	VERACRUZ NORTE	22	3	F					AGUILAR LOPEZ, MAGDALENA
355	DENV	ENERO	2016	NEGATIVE	N		VERACRUZ NORTE	35	3	M					OBIL TEMICH, ROSA
356	DENV	ENERO	2016	NEGATIVE	N		VERACRUZ NORTE	40	3	F					MARTINEZ AMADOR, LIZETH VIRIDIANA
357	DENV	ENERO	2016	NEGATIVE	N		VERACRUZ NORTE	31	3	F					GARCIA CANTO, LETICIA ANTONIA
358	DENV	ENERO	2016	NEGATIVE	C, D	D1	VERACRUZ NORTE	26	3	F					CASTILLO BAUTISTA, NEFTALI
359	DENV	ENERO	2016	NEGATIVE	N		OAXACA	24	3	M					PINEDA MARTINEZ, ARELY DEL ROSARIO
360	DENV	ENERO	2016	NEGATIVE	N		OAXACA	14	2	M
361	DENV	ENERO	2016	NEGATIVE	N		OAXACA	53	3	F
362	DENV	ENERO	2016	POSITIVE	D	D2	VERACRUZ SUR	52	3	F
363	DENV	ENERO	2016	NEGATIVE	N		VERACRUZ SUR	2	1	M
364	DENV	ENERO	2016	NEGATIVE	N		QUINTANA ROO	31	3	M
365	DENV	ENERO	2016	POSITIVE	D	NS	QUINTANA ROO	37	3	F
366	DENV	ENERO	2016	NEGATIVE	D	D2	VERACRUZ SUR	33	3	M
367	DENV	FEBRERO	2016	NEGATIVE	N		VERACRUZ SUR	28	3	M
368	DENV	FEBRERO	2016	NEGATIVE	D	D2	OAXACA	32	3	F
369	DENV	FEBRERO	2016	NEGATIVE	N		OAXACA	28	3	F
370	DENV	FEBRERO	2016	NEGATIVE	D	D2	VERACRUZ SUR	58	3	F
371	DENV	FEBRERO	2016	NEGATIVE	D	D2	OAXACA	34	3	F
372	DENV	FEBRERO	2016	NEGATIVE	N		OAXACA	50	3	F
373	DENV	FEBRERO	2016	NEGATIVE	N		VERACRUZ NORTE	14	2	M
374	DENV	FEBRERO	2016	NEGATIVE	N		VERACRUZ NORTE	39	3	M
375	DENV	MARZO	2016	POSITIVE	D	D2	VERACRUZ SUR	53	3	M
376	DENV	MARZO	2016	NEGATIVE	N		VERACRUZ NORTE	6	1	F
377	DENV	MARZO	2016	NEGATIVE	N		VERACRUZ NORTE	6	1	F
378	DENV	MARZO	2016	POSITIVE	D	D2	VERACRUZ SUR	34	3	F
379	DENV	MARZO	2016	POSITIVE	D	D2	QUINTANA ROO	61	4	F
380	DENV	MARZO	2016	NEGATIVE	N		VERACRUZ NORTE	55	3	F
381	DENV	MARZO	2016	NEGATIVE	C		VERACRUZ SUR	63	4	M
382	DENV	MARZO	2016	NEGATIVE	D	D2	VERACRUZ NORTE	46	3	F
383	DENV	ABRIL	2016	NEGATIVE	N		QUINTANA ROO	34	3	F
384	DENV	ABRIL	2016	NEGATIVE	N		QUINTANA ROO	35	3	M
385	DENV	ABRIL	2016	NEGATIVE	D	D2	VERACRUZ NORTE	12	2	M
386	DENV	ABRIL	2016	POSITIVE	D	D2	VERACRUZ SUR	44	3	F
387	DENV	ABRIL	2016	NEGATIVE	N		VERACRUZ NORTE	43	3	F
388	DENV	ABRIL	2016	NEGATIVE	N		VERACRUZ SUR	31	3	F
389	DENV	ABRIL	2016	NEGATIVE	N		QUINTANA ROO	6	1	M
390	DENV	MAYO	2016	NEGATIVE	N		QUINTANA ROO	13	2	F
391	DENV	MAYO	2016	NEGATIVE	N		VERACRUZ SUR	24	3	M
392	DENV	MAYO	2016	POSITIVE	D	NS	VERACRUZ SUR	46	3	F
393	DENV	MAYO	2016	NEGATIVE	N		VERACRUZ NORTE	1	1	M
394	DENV	MAYO	2016	NEGATIVE	N		VERACRUZ NORTE	63	4	M
395	DENV	MAYO	2016	NEGATIVE	N		VERACRUZ SUR	3	1	M
396	DENV	MAYO	2016	NEGATIVE	N		VERACRUZ SUR	52	3	M
397	DENV	MAYO	2016	NEGATIVE	N		VERACRUZ SUR	44	3	M
398	DENV	JUNIO	2016	NEGATIVE	N		VERACRUZ NORTE	41	3	F
399	DENV	JUNIO	2016	NEGATIVE	N		OAXACA	29	3	F
400	DENV	JUNIO	2016	NEGATIVE	N		VERACRUZ SUR	46	3	F
401	DENV	JUNIO	2016	NEGATIVE	N		VERACRUZ NORTE	18	2	F
402	DENV	JUNIO	2016	NEGATIVE	C		VERACRUZ SUR	66	4	F
403	DENV	JULIO	2016	NEGATIVE	N		VERACRUZ NORTE	25	3	F
404	DENV	JUNIO	2016	NEGATIVE	N		VERACRUZ NORTE	18	2	M
405	DENV	JUNIO	2016	NEGATIVE	D	D3	VERACRUZ NORTE	12	2	M
406	DENV	JULIO	2016	POSITIVE	D	NS	VERACRUZ NORTE	0	1	F
407	DENV	JULIO	2016	NEGATIVE	N		QUINTANA ROO	43	3	M
408	DENV	JULIO	2016	NEGATIVE	Z		VERACRUZ NORTE	51	3	M
409	DENV	JULIO	2016	NEGATIVE	C		VERACRUZ NORTE	11	2	F
410	DENV	JULIO	2016	POSITIVE	D	D2	VERACRUZ SUR	5	1	F
411	DENV	JULIO	2016	NEGATIVE	N		VERACRUZ NORTE	37	3	M
412	DENV	AGOSTO	2016	POSITIVE	D	D3	VERACRUZ NORTE	40	3	F
413	DENV	AGOSTO	2016	POSITIVE	D	D3	VERACRUZ SUR	0	1	M
414	DENV	AGOSTO	2016	POSITIVE	D	D3	VERACRUZ	5	1	F
415	DENV	AGOSTO	2016	NEGATIVE	N		VERACRUZ	43	3	M
416	DENV	AGOSTO	2016	NEGATIVE	N		VERACRUZ	20	3	F
417	DENV	AGOSTO	2016	NEGATIVE	N		VERACRUZ	0	1	M
418	DENV	AGOSTO	2016	POSITIVE	N		VERACRUZ	31	3	M
419	DENV	AGOSTO	2016	NEGATIVE	N		VERACRUZ	10	2	M
420	DENV	AGOSTO	2016	NEGATIVE	D	D4	VERACRUZ	36	3	M
421	DENV	AGOSTO	2016	NEGATIVE	N		VERACRUZ	9	1	M
422	DENV	AGOSTO	2016	NEGATIVE	N		VERACRUZ	57	3	F
423	DENV	AGOSTO	2016	NEGATIVE	N		VERACRUZ	29	3	F
424	DENV	AGOSTO	2016	NEGATIVE	Z		VERACRUZ	27	3	F
425	DENV	AGOSTO	2016	NEGATIVE	N		VERACRUZ	45	3	F
426	DENV	AGOSTO	2016	NEGATIVE	Z		VERACRUZ	38	3	F
427	DENV	AGOSTO	2016	POSITIVE	D	NS	VERACRUZ	21	3	M
428	DENV	AGOSTO	2016	POSITIVE	N		QUINTANA ROO	27	3	F
429	DENV	AGOSTO	2016	NEGATIVE	Z		VERACRUZ	7	1	M
430	DENV	AGOSTO	2016	NEGATIVE	N		VERACRUZ	34	3	F
431	DENV	AGOSTO	2016	NEGATIVE	N		VERACRUZ	36	3	M
432	DENV	AGOSTO	2016	NEGATIVE	Z		VERACRUZ	35	3	M
433	DENV	AGOSTO	2016	NEGATIVE	N		VERACRUZ	30	3	F
434	DENV	AGOSTO	2016	NEGATIVE	N		VERACRUZ	48	3	F
435	DENV	AGOSTO	2016	NEGATIVE	N		VERACRUZ	44	3	M
436	DENV	AGOSTO	2016	NEGATIVE	Z		VERACRUZ	15	2	F
437	DENV	AGOSTO	2016	NEGATIVE	Z		VERACRUZ	28	3	F
438	DENV	AGOSTO	2016	NEGATIVE	Z		VERACRUZ	35	3	F
439	DENV	AGOSTO	2016	NEGATIVE	Z		VERACRUZ	69	4	F
440	DENV	AGOSTO	2016	NEGATIVE	Z		VERACRUZ	44	3	F
441	DENV	AGOSTO	2016	NEGATIVE	Z		VERACRUZ	41	3	M
442	DENV	AGOSTO	2016	NEGATIVE	Z		VERACRUZ	28	3	F
443	DENV	AGOSTO	2016	POSITIVE	N		VERACRUZ	34	3	F
444	DENV	AGOSTO	2016	POSITIVE	D	D2	VERACRUZ	74	4	F
445	DENV	AGOSTO	2016	NEGATIVE	Z		VERACRUZ	17	2	F
446	DENV	AGOSTO	2016	NEGATIVE	Z		VERACRUZ	24	3	F
447	DENV	AGOSTO	2016	NEGATIVE	N		VERACRUZ	20	3	M
448	DENV	AGOSTO	2016	POSITIVE	D	NS	VERACRUZ	40	3	F
449	DENV	AGOSTO	2016	NEGATIVE	N		VERACRUZ	45	3	F
450	DENV	AGOSTO	2016	NEGATIVE	N		QUINTANA ROO	37	3	M
451	DENV	SEPTIEMBRE	2016	NEGATIVE	Z		OAXACA	22	3	F
452	DENV	AGOSTO	2016	POSITIVE	D, Z	D2	VERACRUZ	68	4	F
453	DENV	SEPTIEMBRE	2016	NEGATIVE	Z		VERACRUZ	26	3	F
454	DENV	AGOSTO	2016	NEGATIVE	N		VERACRUZ	62	4	F
455	DENV	AGOSTO	2016	NEGATIVE	Z		VERACRUZ	13	2	M
456	DENV	AGOSTO	2016	NEGATIVE	N		VERACRUZ	30	3	M
457	DENV	SEPTIEMBRE	2016	NEGATIVE	N		VERACRUZ	85	4	F
458	DENV	SEPTIEMBRE	2016	NEGATIVE	Z		VERACRUZ	24	3	F
459	DENV	SEPTIEMBRE	2016	NEGATIVE	N		VERACRUZ	54	3	F
460	DENV	SEPTIEMBRE	2016	NEGATIVE	Z		VERACRUZ	12	2	M
461	DENV	SEPTIEMBRE	2016	NEGATIVE	Z		VERACRUZ	32	3	M
462	DENV	SEPTIEMBRE	2016	POSITIVE	D	D3	VERACRUZ	36	3	F
463	DENV	SEPTIEMBRE	2016	NEGATIVE	N		VERACRUZ	20	3	F
464	DENV	SEPTIEMBRE	2016	NEGATIVE	N		VERACRUZ	50	3	F
465	DENV	SEPTIEMBRE	2016	NEGATIVE	N		VERACRUZ	36	3	F
466	DENV	SEPTIEMBRE	2016	NEGATIVE	N		VERACRUZ	34	3	F
467	DENV	SEPTIEMBRE	2016	NEGATIVE	Z		VERACRUZ	42	3	M
468	DENV	SEPTIEMBRE	2016	NEGATIVE	Z		VERACRUZ	85	4	F
469	DENV	OCTUBRE	2016	NEGATIVE	N		VERACRUZ	28	3	F
470	DENV	OCTUBRE	2016	NEGATIVE	N		VERACRUZ	27	3	M
471	DENV	OCTUBRE	2016	NEGATIVE	Z		QUINTANA ROO	50	3	M
472	DENV	OCTUBRE	2016	NEGATIVE	N		QUINTANA ROO	49	3	M
473	DENV	OCTUBRE	2016	NEGATIVE	Z		VERACRUZ	21	3	F
474	DENV	OCTUBRE	2016	NEGATIVE	Z		VERACRUZ	36	3	F
475	DENV	OCTUBRE	2016	POSITIVE	N		VERACRUZ	57	3	M
476	DENV	OCTUBRE	2016	NEGATIVE	N		OAXACA	18	2	M
477	DENV	OCTUBRE	2016	NEGATIVE	C, Z		OAXACA	28	3	F
478	DENV	OCTUBRE	2016	NEGATIVE	N		OAXACA	70	4	F
479	DENV	NOVIEMBRE	2016	POSITIVE	N		QUINTANA ROO	15	2	F
480	DENV	NOVIEMBRE	2016	POSITIVE	N		OAXACA	35	3	F
481	DENV	NOVIEMBRE	2016	NEGATIVE	Z		VERACRUZ	27	3	F
482	DENV	NOVIEMBRE	2016	NEGATIVE	N		VERACRUZ	0	1	M
483	DENV	NOVIEMBRE	2016	POSITIVE	N		VERACRUZ	2	1	M
484	DENV	NOVIEMBRE	2016	NEGATIVE	N		VERACRUZ	13	2	M
485	DENV	NOVIEMBRE	2016	POSITIVE	N		OAXACA	30	3	M
486	DENV	DICIEMBRE	2016	NEGATIVE	N		OAXACA	31	3	F
487	DENV	DICIEMBRE	2016	NEGATIVE	D	D2	VERACRUZ	42	3	F
488	DENV	DICIEMBRE	2016	NEGATIVE	N		VERACRUZ	31	3	F
489	DENV	DICIEMBRE	2016	NEGATIVE	N		VERACRUZ	21	3	F
490	DENV	DICIEMBRE	2016	NEGATIVE	N		VERACRUZ	49	3	M
491	DENV	DICIEMBRE	2016	NEGATIVE	N		OAXACA	57	3	M
492	CHIKV	ENERO	2016	NEGATIVE	N		VERACRUZ NORTE	27	3	M
493	CHIKV	ENERO	2016	NEGATIVE	N		VERACRUZ NORTE	27	3	M
494	CHIKV	ENERO	2016	NEGATIVE	N		VERACRUZ NORTE	21	3	F
495	CHIKV	ENERO	2016	NEGATIVE	N		VERACRUZ NORTE	13	2	M
496	CHIKV	ENERO	2016	NEGATIVE	C		VERACRUZ NORTE	66	4	F
497	CHIKV	ENERO	2016	NEGATIVE	N		VERACRUZ NORTE	21	3	F
498	CHIKV	ENERO	2016	NEGATIVE	N		VERACRUZ NORTE	49	3	F
499	CHIKV	ENERO	2016	NEGATIVE	N		VERACRUZ NORTE	33	3	F
500	CHIKV	ENERO	2016	NEGATIVE	C		VERACRUZ NORTE	29	3	F
501	CHIKV	ENERO	2016	NEGATIVE	N		VERACRUZ NORTE	38	3	F
502	CHIKV	ENERO	2016	NEGATIVE	C		VERACRUZ NORTE	43	3	M
503	CHIKV	ENERO	2016	NEGATIVE	N		VERACRUZ NORTE	49	3	F
504	CHIKV	ENERO	2016	NEGATIVE	N		VERACRUZ NORTE	41	3	M
505	CHIKV	ENERO	2016	NEGATIVE	N		VERACRUZ NORTE	20	3	F
506	CHIKV	ENERO	2016	NEGATIVE	C		QUINTANA ROO	49	3	F
507	CHIKV	ENERO	2016	NEGATIVE	D	NS	VERACRUZ NORTE	33	3	M
508	CHIKV	ENERO	2016	NEGATIVE	D	D1	QUINTANA ROO	35	3	M
509	CHIKV	ENERO	2016	NEGATIVE	D	NS	QUINTANA ROO	31	3	F
510	CHIKV	ENERO	2016	NEGATIVE	N		VERACRUZ NORTE	40	3	F
511	CHIKV	FEBRERO	2016	NEGATIVE	N		VERACRUZ SUR	29	3	M
512	CHIKV	FEBRERO	2016	NEGATIVE	N		VERACRUZ SUR	28	3	F
513	CHIKV	FEBRERO	2016	NEGATIVE	N		OAXACA	14	2	F
514	CHIKV	MARZO	2016	NEGATIVE	N		VERACRUZ SUR	14	2	F
515	CHIKV	MARZO	2016	NEGATIVE	N		VERACRUZ NORTE	29	3	F
516	CHIKV	MARZO	2016	NEGATIVE	N		VERACRUZ NORTE	33	3	F
517	CHIKV	ENERO	2016	POSITIVE	C		VERACRUZ NORTE	27	3	F
518	CHIKV	JUNIO	2016	NEGATIVE	N		VERACRUZ SUR	24	3	F
519	CHIKV	JULIO	2016	NEGATIVE	N		VERACRUZ NORTE	59	3	F
520	CHIKV	JULIO	2016	NEGATIVE	N		VERACRUZ NORTE	49	3	F
521	CHIKV	JULIO	2016	NEGATIVE	N		VERACRUZ NORTE	24	3	F
522	CHIKV	JULIO	2016	NEGATIVE	Z		VERACRUZ SUR	65	4	F
523	CHIKV	JULIO	2016	NEGATIVE	N		QUINTANA ROO	36	3	M
524	CHIKV	JULIO	2016	NEGATIVE	N		VERACRUZ NORTE	12	2	F
525	CHIKV	SEPTIEMBRE	2016	NEGATIVE	N		VERACRUZ	50	3	F
526	CHIKV	SEPTIEMBRE	2016	NEGATIVE	Z		VERACRUZ	52	3	F
527	CHIKV	SEPTIEMBRE	2016	NEGATIVE	N		VERACRUZ	55	3	F
528	CHIKV	OCTUBRE	2016	NEGATIVE	D	D3	VERACRUZ	33	3	M
529	CHIKV	OCTUBRE	2016	NEGATIVE	Z		VERACRUZ	56	3	F
530	ZIKV	FEBRERO	2016	NEGATIVE	N		VERACRUZ SUR	18	2	F
531	ZIKV	MARZO	2016	POSITIVE	Z		OAXACA	33	3	M
532	ZIKV	MARZO	2016	NEGATIVE	N		OAXACA	24	3	F		20515GACG910930	149210	149210	2606	GERONIMA DL CARMEN GALLEGOS CRUZ
533	ZIKV	MARZO	2016	NEGATIVE	N		OAXACA	19	2	F
534	ZIKV	ABRIL	2016	POSITIVE	Z		OAXACA	26	3	F
535	ZIKV	MAYO	2016	NEGATIVE	N		QUINTANA ROO	20	3	F
536	ZIKV	MAYO	2016	NEGATIVE	N		OAXACA	32	3	F
537	ZIKV	JUNIO	2016	POSITIVE	Z		OAXACA	10	2	F
538	ZIKV	JULIO	2016	NEGATIVE	N		VERACRUZ NORTE	47	3	F
539	CHIKV	JULIO	2016	NEGATIVE	Z		VERACRUZ NORTE	38	3	F
540	ZIKV	JULIO	2016	NEGATIVE	N		VERACRUZ SUR	30	3	F
541	ZIKV	JULIO	2016	POSITIVE	Z		VERACRUZ SUR	17	2	F
542	ZIKV	JULIO	2016	NEGATIVE	N		VERACRUZ SUR	26	3	F
543	ZIKV	JULIO	2016	POSITIVE	Z		VERACRUZ SUR	52	3	F
544	ZIKV	JULIO	2016	POSITIVE	N		VERACRUZ NORTE	24	3	F
545	ZIKV	JULIO	2016	NEGATIVE	N		VERACRUZ SUR	23	3	F
546	ZIKV	JULIO	2016	POSITIVE	Z		VERACRUZ NORTE	25	3	F
547	ZIKV	JULIO	2016	NEGATIVE	N		VERACRUZ SUR	19	2	F
548	ZIKV	JULIO	2016	NEGATIVE	D	D1	VERACRUZ SUR	29	3	F
549	ZIKV	JULIO	2016	NEGATIVE	N		VERACRUZ SUR	40	3	F
550	ZIKV	JULIO	2016	NEGATIVE	N		OAXACA	42	3	F
551	CHIKV	JULIO	2016	NEGATIVE	Z		OAXACA	28	3	F
552	ZIKV	JULIO	2016	NEGATIVE	Z		OAXACA	30	3	F
553	ZIKV	JULIO	2016	POSITIVE	Z		OAXACA	18	2	M
554	ZIKV	JULIO	2016	NEGATIVE	N		VERACRUZ SUR	55	3	F
555	CHIKV	JULIO	2016	NEGATIVE	Z		VERACRUZ SUR	20	3	F
556	ZIKV	JULIO	2016	NEGATIVE	Z		VERACRUZ SUR	61	4	F
557	ZIKV	JULIO	2016	NEGATIVE	N		VERACRUZ SUR	37	3	F
558	ZIKV	JULIO	2016	NEGATIVE	N		OAXACA	24	3	M
559	ZIKV	JULIO	2016	POSITIVE	Z		OAXACA	34	3	F
560	CHIKV	AGOSTO	2016	NEGATIVE	Z		VERACRUZ NORTE	41	3	F
561	ZIKV	AGOSTO	2016	NEGATIVE	N		OAXACA	31	3	M
562	CHIKV	AGOSTO	2016	NEGATIVE	Z		VERACRUZ SUR	27	3	F
563	ZIKV	AGOSTO	2016	NEGATIVE	N		VERACRUZ SUR	32	3	F
564	CHIKV	AGOSTO	2016	NEGATIVE	Z		VERACRUZ SUR	26	3	M
565	CHIKV	AGOSTO	2016	NEGATIVE	Z		VERACRUZ	68	4	F
566	CHIKV	AGOSTO	2016	NEGATIVE	Z		VERACRUZ	36	3	F
567	DENV	AGOSTO	2016	NEGATIVE	Z		VERACRUZ	23	3	F
568	ZIKV	AGOSTO	2016	NEGATIVE	N		VERACRUZ	26	3	F
569	ZIKV	AGOSTO	2016	NEGATIVE	N		VERACRUZ	65	4	M
570	DENV	AGOSTO	2016	NEGATIVE	Z		VERACRUZ	22	3	F
571	DENV	AGOSTO	2016	NEGATIVE	Z		VERACRUZ	60	4	M
572	ZIKV	AGOSTO	2016	NEGATIVE	N		VERACRUZ	17	2	F
573	ZIKV	AGOSTO	2016	NEGATIVE	Z		VERACRUZ	62	4	M
574	ZIKV	AGOSTO	2016	NEGATIVE	N		VERACRUZ	4	1	M
575	ZIKV	AGOSTO	2016	NEGATIVE	Z		VERACRUZ	26	3	M
576	ZIKV	AGOSTO	2016	NEGATIVE	Z		VERACRUZ	39	3	F
577	ZIKV	AGOSTO	2016	NEGATIVE	Z		VERACRUZ	48	3	F
578	ZIKV	AGOSTO	2016	NEGATIVE	Z		VERACRUZ	24	3	F
579	ZIKV	AGOSTO	2016	NEGATIVE	N		VERACRUZ	42	3	F
580	ZIKV	AGOSTO	2016	NEGATIVE	Z		VERACRUZ	48	3	F
581	ZIKV	AGOSTO	2016	NEGATIVE	N		VERACRUZ	24	3	F
582	ZIKV	AGOSTO	2016	POSITIVE	Z		VERACRUZ	38	3	F
583	ZIKV	AGOSTO	2016	NEGATIVE	N		VERACRUZ	43	3	F
584	ZIKV	AGOSTO	2016	NEGATIVE	N		VERACRUZ	52	3	F
585	ZIKV	AGOSTO	2016	NEGATIVE	N		VERACRUZ	60	4	F
586	ZIKV	AGOSTO	2016	NEGATIVE	N		OAXACA	52	3	F
587	ZIKV	AGOSTO	2016	NEGATIVE	Z		VERACRUZ	27	3	F
588	ZIKV	AGOSTO	2016	POSITIVE	Z		QUINTANA ROO	31	3	F
589	ZIKV	AGOSTO	2016	POSITIVE	Z		VERACRUZ	15	2	F
590	ZIKV	AGOSTO	2016	POSITIVE	Z		VERACRUZ	24	3	F
591	ZIKV	AGOSTO	2016	NEGATIVE	Z		VERACRUZ	34	3	F
592	ZIKV	AGOSTO	2016	NEGATIVE	Z		VERACRUZ	34	3	F
593	ZIKV	AGOSTO	2016	NEGATIVE	Z		VERACRUZ	20	3	M
594	ZIKV	AGOSTO	2016	NEGATIVE	Z		VERACRUZ	26	3	M
595	ZIKV	AGOSTO	2016	NEGATIVE	N		VERACRUZ	35	3	F
596	ZIKV	AGOSTO	2016	NEGATIVE	N		VERACRUZ	31	3	M
597	ZIKV	AGOSTO	2016	NEGATIVE	Z		VERACRUZ	62	4	F
598	ZIKV	AGOSTO	2016	NEGATIVE	Z		VERACRUZ	29	3	F
599	ZIKV	AGOSTO	2016	NEGATIVE	N		VERACRUZ	20	3	M
600	ZIKV	AGOSTO	2016	NEGATIVE	N		VERACRUZ	51	3	M
601	ZIKV	AGOSTO	2016	NEGATIVE	N		QUINTANA ROO	31	3	M
602	ZIKV	AGOSTO	2016	NEGATIVE	N		OAXACA	51	3	M
603	ZIKV	AGOSTO	2016	NEGATIVE	N		OAXACA	3	1	F
604	ZIKV	AGOSTO	2016	NEGATIVE	Z		QUINTANA ROO	33	3	F
605	ZIKV	AGOSTO	2016	NEGATIVE	N		QUINTANA ROO	21	3	M
606	ZIKV	SEPTIEMBRE	2016	NEGATIVE	Z		QUINTANA ROO	16	2	F
607	ZIKV	AGOSTO	2016	NEGATIVE	Z		VERACRUZ	42	3	M
608	ZIKV	AGOSTO	2016	POSITIVE	Z		VERACRUZ	60	4	F
609	ZIKV	AGOSTO	2016	NEGATIVE	Z		VERACRUZ	37	3	F
610	ZIKV	AGOSTO	2016	NEGATIVE	Z		VERACRUZ	37	3	F
611	ZIKV	SEPTIEMBRE	2016	NEGATIVE	N		VERACRUZ	59	3	F
612	ZIKV	SEPTIEMBRE	2016	NEGATIVE	N		VERACRUZ	28	3	F
613	ZIKV	SEPTIEMBRE	2016	POSITIVE	Z		VERACRUZ	9	1	M
614	ZIKV	SEPTIEMBRE	2016	POSITIVE	Z		QUINTANA ROO	26	3	F
615	ZIKV	SEPTIEMBRE	2016	POSITIVE	Z		VERACRUZ	15	2	F
616	ZIKV	SEPTIEMBRE	2016	NEGATIVE	N		VERACRUZ	4	1	M
617	ZIKV	SEPTIEMBRE	2016	NEGATIVE	N		VERACRUZ	22	3	F
618	ZIKV	SEPTIEMBRE	2016	POSITIVE	Z		VERACRUZ	20	3	F
619	ZIKV	SEPTIEMBRE	2016	NEGATIVE	N		VERACRUZ	21	3	F
620	ZIKV	SEPTIEMBRE	2016	NEGATIVE	N		VERACRUZ	29	3	F
621	ZIKV	SEPTIEMBRE	2016	NEGATIVE	N		VERACRUZ	49	3	M
622	ZIKV	SEPTIEMBRE	2016	NEGATIVE	Z		VERACRUZ	37	3	M
623	ZIKV	SEPTIEMBRE	2016	NEGATIVE	N		VERACRUZ	44	3	F
624	ZIKV	SEPTIEMBRE	2016	POSITIVE	Z		VERACRUZ	30	3	F
625	ZIKV	AGOSTO	2016	NEGATIVE	N		VERACRUZ	27	3	F
626	ZIKV	SEPTIEMBRE	2016	POSITIVE	Z		VERACRUZ	43	3	M
627	ZIKV	SEPTIEMBRE	2016	NEGATIVE	N		VERACRUZ	34	3	F
628	ZIKV	SEPTIEMBRE	2016	NEGATIVE	N		VERACRUZ	58	3	F
629	ZIKV	SEPTIEMBRE	2016	NEGATIVE	Z		VERACRUZ	39	3	F
630	ZIKV	SEPTIEMBRE	2016	NEGATIVE	N		VERACRUZ	44	3	F
631	ZIKV	SEPTIEMBRE	2016	NEGATIVE	N		VERACRUZ	27	3	F
632	ZIKV	SEPTIEMBRE	2016	NEGATIVE	N		VERACRUZ	30	3	F
633	ZIKV	SEPTIEMBRE	2016	NEGATIVE	N		VERACRUZ	24	3	F
634	ZIKV	SEPTIEMBRE	2016	NEGATIVE	Z		VERACRUZ	39	3	F
635	ZIKV	SEPTIEMBRE	2016	NEGATIVE	N		VERACRUZ	24	3	F
636	ZIKV	SEPTIEMBRE	2016	NEGATIVE	Z		VERACRUZ	49	3	M
637	ZIKV	SEPTIEMBRE	2016	NEGATIVE	Z		VERACRUZ	34	3	F
638	ZIKV	SEPTIEMBRE	2016	POSITIVE	Z		VERACRUZ	21	3	F
639	ZIKV	SEPTIEMBRE	2016	POSITIVE	Z		OAXACA	27	3	F
640	ZIKV	SEPTIEMBRE	2016	NEGATIVE	Z		OAXACA	20	3	F
641	ZIKV	SEPTIEMBRE	2016	NEGATIVE	Z		VERACRUZ	12	2	M
642	ZIKV	SEPTIEMBRE	2016	NEGATIVE	Z		VERACRUZ	26	3	F
643	ZIKV	SEPTIEMBRE	2016	NEGATIVE	Z		VERACRUZ	14	2	F
644	ZIKV	SEPTIEMBRE	2016	NEGATIVE	N		VERACRUZ	26	3	F
645	ZIKV	SEPTIEMBRE	2016	NEGATIVE	Z		VERACRUZ	7	1	F
646	ZIKV	SEPTIEMBRE	2016	NEGATIVE	Z		VERACRUZ	24	3	F
647	ZIKV	SEPTIEMBRE	2016	NEGATIVE	Z		VERACRUZ	24	3	F
648	ZIKV	SEPTIEMBRE	2016	NEGATIVE	D	D1	VERACRUZ	19	3	F
649	ZIKV	SEPTIEMBRE	2016	NEGATIVE	Z		VERACRUZ	8	1	M
650	ZIKV	SEPTIEMBRE	2016	NEGATIVE	Z		VERACRUZ	22	3	F
651	ZIKV	SEPTIEMBRE	2016	NEGATIVE	Z		VERACRUZ	38	3	M
652	ZIKV	SEPTIEMBRE	2016	NEGATIVE	Z		VERACRUZ	30	3	F
653	ZIKV	SEPTIEMBRE	2016	NEGATIVE	N		VERACRUZ	33	3	M
654	ZIKV	SEPTIEMBRE	2016	NEGATIVE	Z		VERACRUZ	21	3	F
655	ZIKV	SEPTIEMBRE	2016	NEGATIVE	N		VERACRUZ	32	3	F
656	ZIKV	SEPTIEMBRE	2016	NEGATIVE	N		VERACRUZ	28	3	F
657	ZIKV	SEPTIEMBRE	2016	NEGATIVE	Z		VERACRUZ	31	3	M
658	ZIKV	SEPTIEMBRE	2016	NEGATIVE	N		VERACRUZ	39	3	F
659	ZIKV	SEPTIEMBRE	2016	NEGATIVE	D	D2	VERACRUZ	24	3	F
660	ZIKV	OCTUBRE	2016	NEGATIVE	Z		VERACRUZ	29	3	F
661	ZIKV	OCTUBRE	2016	NEGATIVE	Z		VERACRUZ	19	2	M
662	ZIKV	OCTUBRE	2016	POSITIVE	Z		VERACRUZ	30	3	F
663	ZIKV	OCTUBRE	2016	NEGATIVE	N		VERACRUZ	45	3	M
664	ZIKV	OCTUBRE	2016	NEGATIVE	Z		QUINTANA ROO	20	3	F
665	ZIKV	OCTUBRE	2016	POSITIVE	Z		VERACRUZ	52	3	F
666	ZIKV	OCTUBRE	2016	NEGATIVE	N		OAXACA	25	3	F
667	ZIKV	OCTUBRE	2016	NEGATIVE	N		VERACRUZ	13	2	M
668	ZIKV	OCTUBRE	2016	NEGATIVE	N		VERACRUZ	34	3	F
669	ZIKV	OCTUBRE	2016	NEGATIVE	N		VERACRUZ	46	3	F
670	ZIKV	OCTUBRE	2016	NEGATIVE	Z		QUINTANA ROO	31	3	M
671	ZIKV	OCTUBRE	2016	NEGATIVE	N		OAXACA	20	3	F
672	ZIKV	OCTUBRE	2016	POSITIVE	Z		QUINTANA ROO	30	3	F
673	ZIKV	OCTUBRE	2016	NEGATIVE	N		VERACRUZ	17	2	F
674	ZIKV	OCTUBRE	2016	NEGATIVE	Z		OAXACA	27	3	M
675	ZIKV	OCTUBRE	2016	NEGATIVE	Z		VERACRUZ	23	3	F
676	ZIKV	OCTUBRE	2016	NEGATIVE	N		VERACRUZ	28	3	F
677	ZIKV	OCTUBRE	2016	NEGATIVE	Z		VERACRUZ	25	3	F
678	ZIKV	OCTUBRE	2016	POSITIVE	Z		QUINTANA ROO	28	3	F
679	ZIKV	OCTUBRE	2016	NEGATIVE	Z		QUINTANA ROO	29	3	F
680	ZIKV	OCTUBRE	2016	POSITIVE	Z		QUINTANA ROO	21	3	F
681	ZIKV	OCTUBRE	2016	POSITIVE	Z		QUINTANA ROO	23	3	F
682	ZIKV	OCTUBRE	2016	NEGATIVE	N		VERACRUZ	27	3	F
683	ZIKV	OCTUBRE	2016	POSITIVE	Z		VERACRUZ	32	3	F
684	ZIKV	NOVIEMBRE	2016	POSITIVE	Z		VERACRUZ	24	3	F
685	ZIKV	NOVIEMBRE	2016	POSITIVE	Z		VERACRUZ	30	3	F
686	ZIKV	NOVIEMBRE	2016	NEGATIVE	N		VERACRUZ	25	3	F
687	ZIKV	NOVIEMBRE	2016	NEGATIVE	Z		VERACRUZ	20	3	M
688	ZIKV	NOVIEMBRE	2016	NEGATIVE	N		VERACRUZ	14	2	F
689	ZIKV	NOVIEMBRE	2016	NEGATIVE	N		VERACRUZ	16	2	F
690	ZIKV	NOVIEMBRE	2016	NEGATIVE	Z		OAXACA	18	2	M
691	ZIKV	DICIEMBRE	2016	NEGATIVE	N		VERACRUZ	29	3	F
692	ZIKV	DICIEMBRE	2016	POSITIVE	N		VERACRUZ	25	3	M
693	DENV	ENERO	2017	NEGATIVE	N		OAXACA	27	3	F
694	DENV	ENERO	2017	NEGATIVE	N		VERACRUZ	14	2	M
695	DENV	ENERO	2017	NEGATIVE	N		OAXACA	25	3	F
696	DENV	ENERO	2017	NEGATIVE	N		QUINTANA ROO	76	4	M
697	DENV	ENERO	2017	NEGATIVE	N		VERACRUZ	61	4	M
698	DENV	ENERO	2017	NEGATIVE	N		VERACRUZ	2	1	M
699	DENV	ENERO	2017	NEGATIVE	N		VERACRUZ	31	3	F
700	DENV	FEBRERO	2017	NEGATIVE	N		OAXACA	45	3	F
701	DENV	FEBRERO	2017	NEGATIVE	N		QUINTANA ROO	39	3	M
702	DENV	FEBRERO	2017	NEGATIVE	N		VERACRUZ	27	3	M
703	DENV	MARZO	2017	NEGATIVE	N		VERACRUZ	24	3	M
704	DENV	MARZO	2017	NEGATIVE	N		VERACRUZ	53	3	F
705	DENV	MARZO	2017	NEGATIVE	N		VERACRUZ	21	3	F
706	DENV	MARZO	2017	POSITIVE	N		VERACRUZ	22	3	F
707	DENV	MARZO	2017	POSITIVE	N		VERACRUZ	54	3	F
708	DENV	MARZO	2017	POSITIVE	D	D2	VERACRUZ	1	1	M
709	DENV	MARZO	2017	NEGATIVE	N		VERACRUZ	22	3	F
710	DENV	MARZO	2017	NEGATIVE	N		VERACRUZ	22	3	F
711	DENV	MARZO	2017	NEGATIVE	N		OAXACA	19	2	F
712	DENV	MARZO	2017	NEGATIVE	N		VERACRUZ	43	3	M
713	DENV	ABRIL	2017	NEGATIVE	N		VERACRUZ	0	1	F
714	DENV	ABRIL	2017	NEGATIVE	N		VERACRUZ	22	3	M
715	DENV	ABRIL	2017	NEGATIVE	N		OAXACA	32	3	F
716	DENV	ABRIL	2017	NEGATIVE	N		VERACRUZ	6	1	F
717	DENV	ABRIL	2017	NEGATIVE	N		VERACRUZ	13	2	M
718	DENV	ABRIL	2017	NEGATIVE	N		VERACRUZ	40	3	M
719	DENV	ABRIL	2017	NEGATIVE	N		OAXACA	26	3	F
720	DENV	ABRIL	2017	NEGATIVE	N		OAXACA	12	2	F
721	DENV	ABRIL	2017	NEGATIVE	N		OAXACA	6	1	M
722	DENV	ABRIL	2017	NEGATIVE	N		OAXACA	9	1	M
723	DENV	ABRIL	2017	NEGATIVE	N		OAXACA	8	1	M
724	DENV	ABRIL	2017	NEGATIVE	N		VERACRUZ	0	1	M
725	DENV	ABRIL	2017	NEGATIVE	N		VERACRUZ	2	1	F
726	DENV	ABRIL	2017	NEGATIVE	N		VERACRUZ	23	3	F
727	DENV	ABRIL	2017	NEGATIVE	N		VERACRUZ	26	3	F
728	DENV	ABRIL	2017	NEGATIVE	N		VERACRUZ	30	3	M
729	DENV	ABRIL	2017	NEGATIVE	N		VERACRUZ	54	3	F
730	DENV	ABRIL	2017	NEGATIVE	N		VERACRUZ	36	3	F
731	DENV	MAYO	2017	NEGATIVE	N		VERACRUZ	53	3	M
732	DENV	MAYO	2017	NEGATIVE	N		VERACRUZ	82	4	F
733	DENV	MAYO	2017	NEGATIVE	N		VERACRUZ	30	3	F
734	DENV	MAYO	2017	NEGATIVE	N		VERACRUZ	29	3	F
735	DENV	JUNIO	2017	POSITIVE	N		VERACRUZ	32	3	M
736	DENV	JUNIO	2017	NEGATIVE	N		VERACRUZ	42	3	M
737	DENV	JUNIO	2017	POSITIVE	D	D2	VERACRUZ	39	3	M
738	DENV	JUNIO	2017	NEGATIVE	N		VERACRUZ	25	3	F
739	DENV	JUNIO	2017	NEGATIVE	N		VERACRUZ	57	3	F
740	DENV	JUNIO	2017	NEGATIVE	N		VERACRUZ	48	3	M
741	DENV	JUNIO	2017	NEGATIVE	N		OAXACA	42	3	F
742	DENV	JUNIO	2017	NEGATIVE	N		OAXACA	25	3	M
743	DENV	JUNIO	2017	POSITIVE	D	D2	VERACRUZ	61	4	M
744	DENV	JUNIO	2017	NEGATIVE	N		VERACRUZ	17	2	M
745	DENV	JUNIO	2017	NEGATIVE	N		OAXACA	35	3	F
746	DENV	JUNIO	2017	NEGATIVE	Z		VERACRUZ	55	3	F
747	DENV	JUNIO	2017	NEGATIVE	N		VERACRUZ	33	3	M
748	DENV	JUNIO	2017	NEGATIVE	N		VERACRUZ	9	1	M
749	DENV	JUNIO	2017	NEGATIVE	N		OAXACA	0	1	F
750	DENV	JUNIO	2017	NEGATIVE	N		VERACRUZ	3	1	F
751	DENV	JUNIO	2017	NEGATIVE	N		VERACRUZ	27	3	F
752	DENV	JUNIO	2017	NEGATIVE	N		VERACRUZ	5	1	F
753	DENV	JUNIO	2017	POSITIVE	N		VERACRUZ	9	1	M
754	DENV	JUNIO	2017	NEGATIVE	N		OAXACA	51	3	F
755	DENV	JUNIO	2017	NEGATIVE	N		VERACRUZ	7	1	F
756	DENV	JUNIO	2017	POSITIVE	D	D3	VERACRUZ	8	1	F
757	DENV	JUNIO	2017	POSITIVE	N		VERACRUZ	62	4	M
758	DENV	JULIO	2017	NEGATIVE	N		VERACRUZ	23	3	F
759	DENV	JULIO	2017	NEGATIVE	N		VERACRUZ	18	2	F
760	DENV	JULIO	2017	NEGATIVE	N		VERACRUZ	27	3	F
761	DENV	JULIO	2017	POSITIVE	N		OAXACA	42	3	M
762	DENV	JULIO	2017	NEGATIVE	N		VERACRUZ	26	3	M
763	DENV	JULIO	2017	NEGATIVE	N		VERACRUZ	10	2	F
764	DENV	JULIO	2017	NEGATIVE	N		VERACRUZ	14	2	M
765	DENV	JULIO	2017	NEGATIVE	N		QUINTANA ROO	23	3	F
766	DENV	JULIO	2017	NEGATIVE	N		VERACRUZ	44	3	M
767	DENV	JULIO	2017	NEGATIVE	N		VERACRUZ	30	3	M
768	DENV	JULIO	2017	NEGATIVE	D	D1	QUINTANA ROO	21	3	M
769	DENV	JULIO	2017	NEGATIVE	N		VERACRUZ	13	2	F
770	DENV	JULIO	2017	POSITIVE	N		VERACRUZ	27	3	F
771	DENV	JULIO	2017	NEGATIVE	N		VERACRUZ	21	3	F
772	DENV	JULIO	2017	NEGATIVE	N		VERACRUZ	20	3	M
773	DENV	JULIO	2017	NEGATIVE	N		VERACRUZ	1	1	F
774	DENV	JULIO	2017	NEGATIVE	N		OAXACA	58	3	F
775	DENV	JULIO	2017	NEGATIVE	N		OAXACA	44	3	F
776	DENV	JULIO	2017	POSITIVE	N		VERACRUZ	15	2	M
777	DENV	JULIO	2017	NEGATIVE	N		VERACRUZ	64	4	M
778	DENV	AGOSTO	2017	NEGATIVE	N		VERACRUZ	56	3	F
779	DENV	AGOSTO	2017	POSITIVE	N		OAXACA	22	3	M
780	DENV	SEPTIEMBRE	2017	NEGATIVE	N		VERACRUZ	26	3	M
781	DENV	SEPTIEMBRE	2017	NEGATIVE	N		VERACRUZ	63	4	M
782	DENV	SEPTIEMBRE	2017	NEGATIVE	N		VERACRUZ	24	3	M
783	DENV	SEPTIEMBRE	2017	NEGATIVE	N		OAXACA	67	4	M
784	DENV	SEPTIEMBRE	2017	POSITIVE	N		VERACRUZ	64	4	M
785	DENV	SEPTIEMBRE	2017	NEGATIVE	N		VERACRUZ	46	3	M
786	DENV	SEPTIEMBRE	2017	NEGATIVE	N		VERACRUZ	27	3	M
787	DENV	SEPTIEMBRE	2017	POSITIVE	N		VERACRUZ	56	3	M
788	DENV	SEPTIEMBRE	2017	NEGATIVE	N		VERACRUZ	34	3	F
789	DENV	SEPTIEMBRE	2017	NEGATIVE	N		VERACRUZ	17	2	F
790	DENV	OCTUBRE	2017	NEGATIVE	N		VERACRUZ	63	4	F
791	DENV	OCTUBRE	2017	POSITIVE	D	NS	VERACRUZ	14	2	M
792	CHIKV	MARZO	2017	NEGATIVE	N		VERACRUZ	22	3	F
793	CHIKV	ABRIL	2017	NEGATIVE	N		OAXACA	6	1	M
794	CHIKV	ABRIL	2017	NEGATIVE	N		VERACRUZ	51	3	F
795	CHIKV	ABRIL	2017	NEGATIVE	N		QUINTANA ROO	26	3	F
796	CHIKV	MARZO	2017	NEGATIVE	N		VERACRUZ	34	3	F
797	CHIKV	ABRIL	2017	NEGATIVE	N		VERACRUZ	56	3	F
798	CHIKV	MAYO	2017	NEGATIVE	N		VERACRUZ	58	3	F
799	CHIKV	JUNIO	2017	NEGATIVE	N		OAXACA	37	3	F
800	CHIKV	JUNIO	2017	NEGATIVE	N		OAXACA	18	2	M
801	CHIKV	AGOSTO	2017	NEGATIVE	N		VERACRUZ	43	3	F
802	CHIKV	AGOSTO	2017	NEGATIVE	N		OAXACA	15	2	F
803	CHIKV	AGOSTO	2017	NEGATIVE	N		VERACRUZ	61	4	M
804	CHIKV	AGOSTO	2017	NEGATIVE	N		VERACRUZ	40	3	M
805	CHIKV	AGOSTO	2017	NEGATIVE	N		VERACRUZ	53	3	M
806	CHIKV	AGOSTO	2017	NEGATIVE	N		VERACRUZ	33	3	M
807	CHIKV	AGOSTO	2017	NEGATIVE	D	D1	VERACRUZ	57	3	M
808	CHIKV	AGOSTO	2017	NEGATIVE	N		VERACRUZ	44	3	F
809	CHIKV	AGOSTO	2017	NEGATIVE	N		VERACRUZ	60	4	F
810	ZIKV	AGOSTO	2017	NEGATIVE	N		VERACRUZ	15	2	M
811	CHIKV	AGOSTO	2017	NEGATIVE	N		VERACRUZ	1	1	F
812	CHIKV	AGOSTO	2017	NEGATIVE	N		VERACRUZ	26	3	F
813	CHIKV	AGOSTO	2017	NEGATIVE	N		VERACRUZ	50	3	F
814	CHIKV	AGOSTO	2017	NEGATIVE	N		VERACRUZ	32	3	F
815	CHIKV	AGOSTO	2017	NEGATIVE	N		VERACRUZ	29	3	F
816	CHIKV	AGOSTO	2017	NEGATIVE	N		VERACRUZ	21	3	M
817	CHIKV	AGOSTO	2017	NEGATIVE	N		VERACRUZ	36	3	F
818	CHIKV	AGOSTO	2017	NEGATIVE	D	D2	VERACRUZ	30	3	F
819	CHIKV	AGOSTO	2017	NEGATIVE	N		VERACRUZ	46	3	M
820	CHIKV	AGOSTO	2017	NEGATIVE	N		VERACRUZ	22	3	F
821	CHIKV	SEPTIEMBRE	2017	NEGATIVE	D	D1	OAXACA	20	3	F
822	CHIKV	SEPTIEMBRE	2017	NEGATIVE	N		VERACRUZ	34	3	F
823	CHIKV	SEPTIEMBRE	2017	NEGATIVE	N		VERACRUZ	1	1	F
824	CHIKV	SEPTIEMBRE	2017	NEGATIVE	N		VERACRUZ	24	3	M
825	CHIKV	SEPTIEMBRE	2017	NEGATIVE	N		VERACRUZ	53	3	F
826	CHIKV	SEPTIEMBRE	2017	NEGATIVE	N		VERACRUZ	8	1	M
827	CHIKV	SEPTIEMBRE	2017	NEGATIVE	N		VERACRUZ	4	1	F
828	CHIKV	SEPTIEMBRE	2017	NEGATIVE	Z		VERACRUZ	16	2	F
829	CHIKV	SEPTIEMBRE	2017	NEGATIVE	D	D1	VERACRUZ	33	3	F
830	CHIKV	SEPTIEMBRE	2017	NEGATIVE	N		VERACRUZ	22	3	F
831	CHIKV	SEPTIEMBRE	2017	NEGATIVE	D	NS	VERACRUZ	57	3	F
832	CHIKV	SEPTIEMBRE	2017	NEGATIVE	D	D1	OAXACA	25	3	F
833	CHIKV	SEPTIEMBRE	2017	NEGATIVE	N		VERACRUZ	74	4	F
834	CHIKV	SEPTIEMBRE	2017	NEGATIVE	N		VERACRUZ	12	2	M
835	CHIKV	SEPTIEMBRE	2017	NEGATIVE	N		VERACRUZ	24	3	F
836	CHIKV	SEPTIEMBRE	2017	NEGATIVE	N		VERACRUZ	11	2	F
837	CHIKV	SEPTIEMBRE	2017	NEGATIVE	N		VERACRUZ	24	3	F
838	CHIKV	SEPTIEMBRE	2017	NEGATIVE	N		OAXACA	27	3	F
839	CHIKV	SEPTIEMBRE	2017	NEGATIVE	D	NS	VERACRUZ	13	2	M
840	CHIKV	SEPTIEMBRE	2017	NEGATIVE	Z		VERACRUZ	43	3	M
841	CHIKV	SEPTIEMBRE	2017	NEGATIVE	N		VERACRUZ	27	3	F
842	CHIKV	SEPTIEMBRE	2017	NEGATIVE	N		VERACRUZ	41	3	F
843	CHIKV	SEPTIEMBRE	2017	NEGATIVE	Z		VERACRUZ	28	3	F
844	CHIKV	SEPTIEMBRE	2017	NEGATIVE	Z		VERACRUZ	28	3	F
845	CHIKV	OCTUBRE	2017	NEGATIVE	N		VERACRUZ	35	3	F
846	CHIKV	SEPTIEMBRE	2017	NEGATIVE	D	D1	OAXACA	39	3	M
847	CHIKV	OCTUBRE	2017	NEGATIVE	N		VERACRUZ	25	3	F
848	TRIOPLEX	OCTUBRE	2017	NEGATIVE	N		VERACRUZ	15	2	M
849	CHIKV	OCTUBRE	2017	NEGATIVE	D	NS	VERACRUZ	31	3	M
850	CHIKV	OCTUBRE	2017	NEGATIVE	N		VERACRUZ	17	2	F
851	CHIKV	OCTUBRE	2017	NEGATIVE	N		VERACRUZ	39	3	M
852	CHIKV	OCTUBRE	2017	NEGATIVE	Z		VERACRUZ	65	4	F
853	CHIKV	OCTUBRE	2017	NEGATIVE	Z		VERACRUZ	45	3	M
854	TRIOPLEX	OCTUBRE	2017	NEGATIVE	N		VERACRUZ	12	2	M
855	CHIKV	OCTUBRE	2017	NEGATIVE	Z		VERACRUZ	58	3	F
856	ZIKV	ENERO	2017	NEGATIVE	N		VERACRUZ	41	3	M
857	ZIKV	ENERO	2017	NEGATIVE	N		VERACRUZ	33	3	F
858	ZIKV	ENERO	2017	POSITIVE	Z		OAXACA	28	3	F
859	ZIKV	FEBRERO	2017	NEGATIVE	N		VERACRUZ	0	1	M
860	ZIKV	FEBRERO	2017	NEGATIVE	N		VERACRUZ	0	1	F
861	ZIKV	FEBRERO	2017	NEGATIVE	N		VERACRUZ	0	1	M
862	ZIKV	FEBRERO	2017	NEGATIVE	N		VERACRUZ	0	1	M
863	ZIKV	MARZO	2017	NEGATIVE	N		VERACRUZ	29	3	F
864	ZIKV	MARZO	2017	NEGATIVE	N		VERACRUZ	0	1	F
865	ZIKV	MARZO	2017	NEGATIVE	N		VERACRUZ	30	3	F
866	ZIKV	MARZO	2017	NEGATIVE	N		VERACRUZ	0	1	M
867	ZIKV	MARZO	2017	NEGATIVE	N		OAXACA	0	1	M
868	ZIKV	MARZO	2017	NEGATIVE	N		OAXACA	20	3	F
869	ZIKV	ABRIL	2017	NEGATIVE	N		OAXACA	7	1	M
870	ZIKV	ABRIL	2017	NEGATIVE	N		VERACRUZ	0	1	F
871	ZIKV	ABRIL	2017	NEGATIVE	N		VERACRUZ	0	1	F
872	ZIKV	ABRIL	2017	NEGATIVE	N		VERACRUZ	23	3	F
873	ZIKV	ABRIL	2017	NEGATIVE	N		VERACRUZ	0	1	M
874	ZIKV	ABRIL	2017	NEGATIVE	N		VERACRUZ	0	1	M
875	ZIKV	MAYO	2017	NEGATIVE	N		VERACRUZ	0	1	F
876	ZIKV	MAYO	2017	NEGATIVE	D	D2	VERACRUZ	46	3	M
877	ZIKV	MAYO	2017	NEGATIVE	N		VERACRUZ	31	3	F
878	ZIKV	JUNIO	2017	NEGATIVE	D1, D2	D1, D2	OAXACA	27	3	F
879	ZIKV	JUNIO	2017	NEGATIVE	N		OAXACA	36	3	M
880	ZIKV	JUNIO	2017	NEGATIVE	N		OAXACA	35	3	F
881	ZIKV	JULIO	2017	NEGATIVE	N		QUINTANA ROO	0	1	F
882	ZIKV	JULIO	2017	NEGATIVE	D	D2	OAXACA	26	3	F
883	ZIKV	JULIO	2017	NEGATIVE	N		VERACRUZ	27	3	F
884	ZIKV	JULIO	2017	NEGATIVE	N		QUINTANA ROO	33	3	F
885	ZIKV	AGOSTO	2017	NEGATIVE	N		VERACRUZ	56	3	F
886	ZIKV	AGOSTO	2017	NEGATIVE	N		VERACRUZ	25	3	F
887	ZIKV	AGOSTO	2017	NEGATIVE	N		VERACRUZ	27	3	M
888	ZIKV	AGOSTO	2017	NEGATIVE	N		VERACRUZ	0	1	F
889	ZIKV	AGOSTO	2017	NEGATIVE	N		VERACRUZ	24	3	M
890	ZIKV	AGOSTO	2017	NEGATIVE	N		VERACRUZ	61	4	M
891	ZIKV	AGOSTO	2017	NEGATIVE	N		VERACRUZ	36	3	M
892	ZIKV	AGOSTO	2017	NEGATIVE	N		VERACRUZ	34	3	F
893	ZIKV	AGOSTO	2017	NEGATIVE	Z		VERACRUZ	45	3	F
894	ZIKV	AGOSTO	2017	NEGATIVE	N		VERACRUZ	40	3	F
895	ZIKV	AGOSTO	2017	NEGATIVE	N		VERACRUZ	21	3	M
896	ZIKV	AGOSTO	2017	NEGATIVE	N		VERACRUZ	35	3	F
897	ZIKV	AGOSTO	2017	NEGATIVE	N		VERACRUZ	0	1	M
898	ZIKV	SEPTIEMBRE	2017	NEGATIVE	D	D1	OAXACA	4	1	M
899	ZIKV	SEPTIEMBRE	2017	POSITIVE	Z		VERACRUZ	34	3	F
900	ZIKV	SEPTIEMBRE	2017	NEGATIVE	N		VERACRUZ	24	3	F
901	ZIKV	SEPTIEMBRE	2017	NEGATIVE	N		VERACRUZ	17	2	F
902	ZIKV	SEPTIEMBRE	2017	NEGATIVE	Z		VERACRUZ	67	4	F
903	ZIKV	SEPTIEMBRE	2017	NEGATIVE	D	D2	VERACRUZ	14	2	M
904	ZIKV	SEPTIEMBRE	2017	NEGATIVE	N		VERACRUZ	5	1	M
905	ZIKV	SEPTIEMBRE	2017	NEGATIVE	N		VERACRUZ	38	3	F
906	ZIKV	SEPTIEMBRE	2017	NEGATIVE	D	D1	OAXACA	26	3	F
907	ZIKV	SEPTIEMBRE	2017	NEGATIVE	N		VERACRUZ	26	3	F
908	ZIKV	SEPTIEMBRE	2017	NEGATIVE	N		VERACRUZ	67	4	F
909	ZIKV	SEPTIEMBRE	2017	NEGATIVE	N		VERACRUZ	49	3	F
910	ZIKV	SEPTIEMBRE	2017	NEGATIVE	D	D1	VERACRUZ	8	1	F
911	ZIKV	SEPTIEMBRE	2017	NEGATIVE	N		VERACRUZ	86	4	M
912	ZIKV	SEPTIEMBRE	2017	NEGATIVE	N		VERACRUZ	49	3	F
913	ZIKV	SEPTIEMBRE	2017	NEGATIVE	N		VERACRUZ	55	3	F
914	ZIKV	SEPTIEMBRE	2017	NEGATIVE	N		VERACRUZ	43	3	F
915	ZIKV	SEPTIEMBRE	2017	POSITIVE	Z		VERACRUZ	61	4	F
916	ZIKV	SEPTIEMBRE	2017	NEGATIVE	N		VERACRUZ	23	3	F
917	ZIKV	SEPTIEMBRE	2017	NEGATIVE	N		VERACRUZ	41	3	M
918	ZIKV	SEPTIEMBRE	2017	NEGATIVE	N		VERACRUZ	23	3	F
919	ZIKV	SEPTIEMBRE	2017	POSITIVE	Z		VERACRUZ	42	3	F
920	ZIKV	OCTUBRE	2017	NEGATIVE	N		VERACRUZ	26	3	F
921	ZIKV	OCTUBRE	2017	NEGATIVE	N		VERACRUZ	46	3	M
922	ZIKV	OCTUBRE	2017	DENV	D	D1	VERACRUZ	20	3	M
923	DENV	OCTUBRE	2017	ZIKV	Z		VERACRUZ	42	3	F
924	ZIKV	OCTUBRE	2017	NEGATIVE	N		VERACRUZ	36	3	F
925	ZIKV	OCTUBRE	2017	NEGATIVE	N		VERACRUZ	80	4	F
926	ZIKV	OCTUBRE	2017	NEGATIVE	N		VERACRUZ	52	3	M
927	TRIOPLEX	OCTUBRE	2017	NEGATIVE	N		OAXACA	23	3	F
928	DENV	OCTUBRE	2017	NEGATIVE	D	D1	OAXACA	24	3	F
929	TRIOPLEX	OCTUBRE	2017	NEGATIVE	N		VERACRUZ	22	3	M
930	TRIOPLEX	OCTUBRE	2017	DENV	D	D1	VERACRUZ	14	2	M
931	TRIOPLEX	OCTUBRE	2017	DENV	D	D1	VERACRUZ	38	3	F
932	TRIOPLEX	OCTUBRE	2017	NEGATIVE	N		VERACRUZ	52	3	M
933	TRIOPLEX	OCTUBRE	2017	NEGATIVE	N		VERACRUZ	61	4	F
934	TRIOPLEX	OCTUBRE	2017	NEGATIVE	N		VERACRUZ	32	3	F
935	TRIOPLEX	OCTUBRE	2017	NEGATIVE	N		VERACRUZ	43	3	M
936	TRIOPLEX	OCTUBRE	2017	NEGATIVE	N		VERACRUZ	31	3	F
937	TRIOPLEX	OCTUBRE	2017	NEGATIVE	N		VERACRUZ	43	3	F
938	TRIOPLEX	OCTUBRE	2017	NEGATIVE	D	D1	OAXACA	23	3	M
939	TRIOPLEX	OCTUBRE	2017	NEGATIVE	D	D1	VERACRUZ	42	3	F
940	TRIOPLEX	OCTUBRE	2017	NEGATIVE	N		VERACRUZ	25	3	M
941	TRIOPLEX	OCTUBRE	2017	NEGATIVE	N		VERACRUZ	23	3	M
942	TRIOPLEX	OCTUBRE	2017	NEGATIVE	N		VERACRUZ	7	1	F
943	TRIOPLEX	OCTUBRE	2017	ZIKV	Z		VERACRUZ	30	3	F
944	TRIOPLEX	OCTUBRE	2017	NEGATIVE	N		VERACRUZ	20	3	F
945	TRIOPLEX	OCTUBRE	2017	NEGATIVE	N		VERACRUZ	34	3	M
946	TRIOPLEX	OCTUBRE	2017	NEGATIVE	D	D1	VERACRUZ	50	3	F
947	TRIOPLEX	OCTUBRE	2017	NEGATIVE	N		VERACRUZ	50	3	F
948	TRIOPLEX	OCTUBRE	2017	NEGATIVE	N		VERACRUZ	47	3	F
949	TRIOPLEX	OCTUBRE	2017	NEGATIVE	N		OAXACA	42	3	M
950	TRIOPLEX	OCTUBRE	2017	NEGATIVE	N		VERACRUZ	29	3	M
951	TRIOPLEX	OCTUBRE	2017	NEGATIVE	Z		VERACRUZ	12	2	M
952	TRIOPLEX	OCTUBRE	2017	DENV	D	D1	VERACRUZ	27	3	F
953	TRIOPLEX	OCTUBRE	2017	NEGATIVE	N		VERACRUZ	21	3	F
954	TRIOPLEX	OCTUBRE	2017	ZIKV	Z		VERACRUZ	30	3	M
955	TRIOPLEX	OCTUBRE	2017	NEGATIVE	N		VERACRUZ	24	3	F
956	TRIOPLEX	OCTUBRE	2017	NEGATIVE	N		VERACRUZ	45	3	F
957	TRIOPLEX	OCTUBRE	2017	NEGATIVE	Z		VERACRUZ	47	3	M
958	TRIOPLEX	OCTUBRE	2017	NEGATIVE	D	D1	VERACRUZ	42	3	F
959	TRIOPLEX	OCTUBRE	2017	NEGATIVE	N		VERACRUZ	4	1	M
960	TRIOPLEX	OCTUBRE	2017	NEGATIVE	N		VERACRUZ	28	3	F
961	TRIOPLEX	OCTUBRE	2017	NEGATIVE	N		VERACRUZ	23	3	M
962	TRIOPLEX	OCTUBRE	2017	NEGATIVE	N		VERACRUZ	42	3	F
963	TRIOPLEX	OCTUBRE	2017	NEGATIVE	N		OAXACA	52	3	M
964	TRIOPLEX	OCTUBRE	2017	NEGATIVE	N		VERACRUZ	48	3	F
965	TRIOPLEX	OCTUBRE	2017	NEGATIVE	N		VERACRUZ	48	3	M
966	TRIOPLEX	OCTUBRE	2017	NEGATIVE	N		VERACRUZ	21	3	M
967	TRIOPLEX	OCTUBRE	2017	ZIKV	Z		VERACRUZ	60	4	F
968	TRIOPLEX	OCTUBRE	2017	NEGATIVE	N		OAXACA	4	1	M
969	TRIOPLEX	OCTUBRE	2017	NEGATIVE	D	D1	VERACRUZ	19	2	M
970	TRIOPLEX	OCTUBRE	2017	NEGATIVE	N		VERACRUZ	20	3	F
971	TRIOPLEX	OCTUBRE	2017	ZIKV	Z		VERACRUZ	44	3	M
972	TRIOPLEX	OCTUBRE	2017	ZIKV	Z		VERACRUZ	40	3	F
973	TRIOPLEX	OCTUBRE	2017	NEGATIVE	N		VERACRUZ	25	3	M
974	TRIOPLEX	OCTUBRE	2017	NEGATIVE	N		VERACRUZ	16	2	M
975	TRIOPLEX	OCTUBRE	2017	NEGATIVE	N		VERACRUZ	10	2	F
976	TRIOPLEX	OCTUBRE	2017	NEGATIVE	N		OAXACA	19	2	M
977	TRIOPLEX	OCTUBRE	2017	DENV	Z		VERACRUZ	29	3	M
978	TRIOPLEX	OCTUBRE	2017	NEGATIVE	Z		VERACRUZ	35	3	F
979	TRIOPLEX	OCTUBRE	2017	ZIKV	Z		VERACRUZ	56	3	F
980	TRIOPLEX	NOVIEMBRE	2017	NEGATIVE	Z		VERACRUZ	73	4	F
981	TRIOPLEX	NOVIEMBRE	2017	NEGATIVE	N		VERACRUZ	47	3	M
982	TRIOPLEX	NOVIEMBRE	2017	NEGATIVE	Z		VERACRUZ	26	3	F
983	TRIOPLEX	NOVIEMBRE	2017	NEGATIVE	N		VERACRUZ	9	1	F
984	TRIOPLEX	NOVIEMBRE	2017	DENV	N		VERACRUZ	18	2	F
985	TRIOPLEX	NOVIEMBRE	2017	NEGATIVE	D1, D2	D1, D2	VERACRUZ	29	3	F
986	TRIOPLEX	NOVIEMBRE	2017	NEGATIVE	N		VERACRUZ	68	4	F
987	TRIOPLEX	NOVIEMBRE	2017	NEGATIVE	N		OAXACA	36	3	F
988	TRIOPLEX	NOVIEMBRE	2017	NEGATIVE	Z		VERACRUZ	18	2	F
989	TRIOPLEX	NOVIEMBRE	2017	NEGATIVE	N		VERACRUZ	17	2	M
990	TRIOPLEX	NOVIEMBRE	2017	NEGATIVE	N		VERACRUZ	33	3	M
991	TRIOPLEX	NOVIEMBRE	2017	NEGATIVE	N		VERACRUZ	11	2	F
992	TRIOPLEX	NOVIEMBRE	2017	NEGATIVE	N		VERACRUZ	61	4	F
993	TRIOPLEX	NOVIEMBRE	2017	NEGATIVE	N		VERACRUZ	66	4	M
994	TRIOPLEX	NOVIEMBRE	2017	NEGATIVE	N		VERACRUZ	30	3	F
995	TRIOPLEX	NOVIEMBRE	2017	DENV	D	D1	VERACRUZ	10	2	M
996	TRIOPLEX	NOVIEMBRE	2017	NEGATIVE	N		VERACRUZ	18	2	M
997	TRIOPLEX	NOVIEMBRE	2017	DENV	D	D1	VERACRUZ	22	3	F
998	TRIOPLEX	NOVIEMBRE	2017	NEGATIVE	N		VERACRUZ	20	3	M
999	TRIOPLEX	NOVIEMBRE	2017	NEGATIVE	D	D1	VERACRUZ	80	4	F
1000	TRIOPLEX	NOVIEMBRE	2017	DENV	N		VERACRUZ	8	1	M
1001	TRIOPLEX	NOVIEMBRE	2017	NEGATIVE	N		VERACRUZ	37	3	F
1002	TRIOPLEX	NOVIEMBRE	2017	DENV	D	D1	VERACRUZ	49	3	M
1003	TRIOPLEX	NOVIEMBRE	2017	NEGATIVE	Z		VERACRUZ	57	3	F
1004	TRIOPLEX	NOVIEMBRE	2017	NEGATIVE	Z		VERACRUZ	0	1	M
1005	TRIOPLEX	NOVIEMBRE	2017	NEGATIVE	N		VERACRUZ	6	1	F
1006	TRIOPLEX	NOVIEMBRE	2017	NEGATIVE	N		VERACRUZ	68	4	F
1007	TRIOPLEX	NOVIEMBRE	2017	NEGATIVE	N		VERACRUZ	25	3	M
1008	TRIOPLEX	NOVIEMBRE	2017	NEGATIVE	D	D2	VERACRUZ	40	3	F
1009	TRIOPLEX	NOVIEMBRE	2017	NEGATIVE	N		VERACRUZ	48	3	F
1010	TRIOPLEX	NOVIEMBRE	2017	NEGATIVE	N		VERACRUZ	22	3	M
1011	TRIOPLEX	NOVIEMBRE	2017	NEGATIVE	N		VERACRUZ	29	3	F
1012	TRIOPLEX	NOVIEMBRE	2017	NEGATIVE	D	D1	QUINTANA ROO	15	2	M
1013	TRIOPLEX	NOVIEMBRE	2017	NEGATIVE	N		VERACRUZ	34	3	F
1014	TRIOPLEX	NOVIEMBRE	2017	NEGATIVE	N		VERACRUZ	39	3	M
1015	TRIOPLEX	NOVIEMBRE	2017	NEGATIVE	N		VERACRUZ	33	3	F
1016	TRIOPLEX	NOVIEMBRE	2017	NEGATIVE	N		VERACRUZ	68	4	M
1017	TRIOPLEX	NOVIEMBRE	2017	NEGATIVE	N		VERACRUZ	34	3	M
1018	TRIOPLEX	NOVIEMBRE	2017	NEGATIVE	N		VERACRUZ	28	3	M
1019	TRIOPLEX	DICIEMBRE	2017	NEGATIVE	N		VERACRUZ	22	3	M
1020	TRIOPLEX	DICIEMBRE	2017	NEGATIVE	D	D1	VERACRUZ	16	2	M
1021	TRIOPLEX	DICIEMBRE	2017	NEGATIVE	N		VERACRUZ	26	3	M
1022	TRIOPLEX	DICIEMBRE	2017	ZIKV	Z		VERACRUZ	20	3	M
1023	TRIOPLEX	DICIEMBRE	2017	NEGATIVE	N		OAXACA	20	3	F
1024	TRIOPLEX	DICIEMBRE	2017	NEGATIVE	D	D1	OAXACA	16	2	M
1025	TRIOPLEX	DICIEMBRE	2017	NEGATIVE	N		OAXACA	26	3	M
1026	TRIOPLEX	DICIEMBRE	2017	NEGATIVE	N		OAXACA	32	3	M
1027	TRIOPLEX	DICIEMBRE	2017	NEGATIVE	N		OAXACA	22	3	M
1028	TRIOPLEX	DICIEMBRE	2017	NEGATIVE	Z		VERACRUZ	17	2	F
1029	TRIOPLEX	DICIEMBRE	2017	NEGATIVE	N		VERACRUZ	34	3	M
1030	TRIOPLEX	DICIEMBRE	2017	NEGATIVE	N		OAXACA	1	1	F
1031	TRIOPLEX	DICIEMBRE	2017	NEGATIVE	D	D1	VERACRUZ	24	3	F
1032	TRIOPLEX	DICIEMBRE	2017	NEGATIVE	N		OAXACA	42	3	M
1033	TRIOPLEX	DICIEMBRE	2017	NEGATIVE	N		OAXACA	54	3	M
1034	TRIOPLEX	DICIEMBRE	2017	NEGATIVE	N		OAXACA	66	4	M
1035	TRIOPLEX	DICIEMBRE	2017	NEGATIVE	N		VERACRUZ	38	3	M
1036	TRIOPLEX	DICIEMBRE	2017	NEGATIVE	N		VERACRUZ	25	3	F
1037	TRIOPLEX	DICIEMBRE	2017	NEGATIVE	N		VERACRUZ	21	3	M
1038	TRIOPLEX	DICIEMBRE	2017	NEGATIVE	N		VERACRUZ	26	3	M
